# Supplementary material for: Cordycepin Triphosphate as a Potential Modulator of Cellular Plasticity in Cancer via cAMP-Dependent Pathways: An In Silico Approach
Source: Int J Mol Sci. 2024 May 23;25(11):5692. doi: 10.3390/ijms25115692 (PMC11171877; doi:10.3390/ijms25115692)
Supplement: Supplementary file 1 [file ijms-25-05692-s001.zip]

Archive with 2 entries (2 files):
- Supplementary material (File S1).pdf
- Supplementary material (File S2).xlsx
