# Supplementary material for: Cordycepin Triphosphate as a Potential Modulator of Cellular Plasticity in Cancer via cAMP-Dependent Pathways: An In Silico Approach
Source: Int J Mol Sci. 2024 May 23;25(11):5692. doi: 10.3390/ijms25115692 (PMC11171877; doi:10.3390/ijms25115692)
Supplement: Supplementary file 1 [file ijms-25-05692-s001.zip › Supplementary material (File S2).xlsx]

## Sheet: Database
CID	Name	Canonical SMILES	Isomeric SMILES
5957	ATP	C1=NC(=C2C(=N1)N(C=N2)C3C(C(C(O3)COP(=O)(O)OP(=O)(O)OP(=O)(O)O)O)O)N	C1=NC(=C2C(=N1)N(C=N2)[C@H]3[C@@H]([C@@H]([C@H](O3)COP(=O)(O)OP(=O)(O)OP(=O)(O)O)O)O)N
6022	ADP	C1=NC(=C2C(=N1)N(C=N2)C3C(C(C(O3)COP(=O)(O)OP(=O)(O)O)O)O)N	C1=NC(=C2C(=N1)N(C=N2)[C@H]3[C@@H]([C@@H]([C@H](O3)COP(=O)(O)OP(=O)(O)O)O)O)N
6083	AMP	C1=NC(=C2C(=N1)N(C=N2)C3C(C(C(O3)COP(=O)(O)O)O)O)N	C1=NC(=C2C(=N1)N(C=N2)[C@H]3[C@@H]([C@@H]([C@H](O3)COP(=O)(O)O)O)O)N
6076	cAMP	C1C2C(C(C(O2)N3C=NC4=C(N=CN=C43)N)O)OP(=O)(O1)O	C1[C@@H]2[C@H]([C@H]([C@@H](O2)N3C=NC4=C(N=CN=C43)N)O)OP(=O)(O1)O
60961	ADO	C1=NC(=C2C(=N1)N(C=N2)C3C(C(C(O3)CO)O)O)N	C1=NC(=C2C(=N1)N(C=N2)[C@H]3[C@@H]([C@@H]([C@H](O3)CO)O)O)N
6303	Cordycepin	C1C(OC(C1O)N2C=NC3=C(N=CN=C32)N)CO	C1[C@H](O[C@H]([C@@H]1O)N2C=NC3=C(N=CN=C32)N)CO
135513783	3'-deoxyinosine	C1C(OC(C1O)N2C=NC3=C2N=CNC3=O)CO	C1[C@H](O[C@H]([C@@H]1O)N2C=NC3=C2N=CNC3=O)CO
136139240	3'-deoxyinosine monophosphate	C1C(OC(C1O)N2C=NC3=C2N=CNC3=O)COP(=O)(O)O	C1[C@H](O[C@H]([C@@H]1O)N2C=NC3=C2N=CNC3=O)COP(=O)(O)O
65562	Cordycepin triphosphate	C1C(OC(C1O)N2C=NC3=C(N=CN=C32)N)COP(=O)(O)OP(=O)(O)OP(=O)(O)O	C1[C@H](O[C@H]([C@@H]1O)N2C=NC3=C(N=CN=C32)N)COP(=O)(O)OP(=O)(O)OP(=O)(O)O
11235268	Cordycepin diphosphate	C1C(OC(C1O)N2C=NC3=C(N=CN=C32)N)COP(=O)(O)OP(=O)(O)O	C1[C@H](O[C@H]([C@@H]1O)N2C=NC3=C(N=CN=C32)N)COP(=O)(O)OP(=O)(O)O
9883997	Cordycepin monophosphate	C1C(OC(C1O)N2C=NC3=C(N=CN=C32)N)COP(=O)(O)O	C1[C@H](O[C@H]([C@@H]1O)N2C=NC3=C(N=CN=C32)N)COP(=O)(O)O
135398641	Inosine	C1=NC2=C(C(=O)N1)N=CN2C3C(C(C(O3)CO)O)O	C1=NC2=C(C(=O)N1)N=CN2[C@H]3[C@@H]([C@@H]([C@H](O3)CO)O)O
135398643	Inosine triphosphate	C1=NC2=C(C(=O)N1)N=CN2C3C(C(C(O3)COP(=O)(O)OP(=O)(O)OP(=O)(O)O)O)O	C1=NC2=C(C(=O)N1)N=CN2[C@H]3[C@@H]([C@@H]([C@H](O3)COP(=O)(O)OP(=O)(O)OP(=O)(O)O)O)O
135398651	Inosine diphosphate	C1=NC2=C(C(=O)N1)N=CN2C3C(C(C(O3)COP(=O)(O)OP(=O)(O)O)O)O	C1=NC2=C(C(=O)N1)N=CN2[C@H]3[C@@H]([C@@H]([C@H](O3)COP(=O)(O)OP(=O)(O)O)O)O
135398640	Inosine monophosphate	C1=NC2=C(C(=O)N1)N=CN2C3C(C(C(O3)COP(=O)(O)O)O)O	C1=NC2=C(C(=O)N1)N=CN2[C@H]3[C@@H]([C@@H]([C@H](O3)COP(=O)(O)O)O)O
135398635	Guanosine	C1=NC2=C(N1C3C(C(C(O3)CO)O)O)N=C(NC2=O)N	C1=NC2=C(N1[C@H]3[C@@H]([C@@H]([C@H](O3)CO)O)O)N=C(NC2=O)N
135398633	Guanosine triphosphate	C1=NC2=C(N1C3C(C(C(O3)COP(=O)(O)OP(=O)(O)OP(=O)(O)O)O)O)N=C(NC2=O)N	C1=NC2=C(N1[C@H]3[C@@H]([C@@H]([C@H](O3)COP(=O)(O)OP(=O)(O)OP(=O)(O)O)O)O)N=C(NC2=O)N
135398619	Guanosine diphosphate	C1=NC2=C(N1C3C(C(C(O3)COP(=O)(O)OP(=O)(O)O)O)O)N=C(NC2=O)N	C1=NC2=C(N1[C@H]3[C@@H]([C@@H]([C@H](O3)COP(=O)(O)OP(=O)(O)O)O)O)N=C(NC2=O)N
135398631	Guanosine monophosphate	C1=NC2=C(N1C3C(C(C(O3)COP(=O)(O)O)O)O)N=C(NC2=O)N	C1=NC2=C(N1[C@H]3[C@@H]([C@@H]([C@H](O3)COP(=O)(O)O)O)O)N=C(NC2=O)N
135398570	cGMP	C1C2C(C(C(O2)N3C=NC4=C3N=C(NC4=O)N)O)OP(=O)(O1)O	C1[C@@H]2[C@H]([C@H]([C@@H](O2)N3C=NC4=C3N=C(NC4=O)N)O)OP(=O)(O1)O
439155	S-adenosyl-L-homocysteine	C1=NC(=C2C(=N1)N(C=N2)C3C(C(C(O3)CSCCC(C(=O)O)N)O)O)N	C1=NC(=C2C(=N1)N(C=N2)[C@H]3[C@@H]([C@@H]([C@H](O3)CSCC[C@@H](C(=O)O)N)O)O)N
34755	S-adenosylmethionine	C[S+](CCC(C(=O)[O-])N)CC1C(C(C(O1)N2C=NC3=C(N=CN=C32)N)O)O	C[S+](CC[C@@H](C(=O)[O-])N)C[C@@H]1[C@H]([C@H]([C@@H](O1)N2C=NC3=C(N=CN=C32)N)O)O

## Sheet: Phys. Parameters (Ionized)
Name	Molecular weight	LogP	TPSA	Don. H	Ac. H2	Csp3	Rot
ATP	507.18 g/mol	-3.8	308.56 Å²	16	7	0.5	8
ADP	427.20 g/mol	-3.2	252.22 Å²	13	6	0.5	6
AMP	347.22 g/mol	-2.56	195.88 Å²	10	5	0.5	4
cAMP	329.21 g/mol	-1.78	164.65 Å²	9	3	0.5	1
ADO	267.24 g/mol	-1.57	139.54 Å²	7	4	0.5	2
Cordycepin	251.24 g/mol	-0.85	119.31 Å²	6	3	0.5	2
3'-deoxyinosine	252.23 g/mol	-0.97	113.26 Å²	6	3	0.5	2
3'-deoxyinosine monophosphate	332.21 g/mol	-1.93	169.60 Å²	9	4	0.5	4
Cordycepin triphosphate	491.18 g/mol	-2.82	288.33 Å²	15	6	0.5	8
Cordycepin diphosphate	411.20 g/mol	-2.29	231.99 Å²	12	5	0.5	6
Cordycepin monophosphate	331.22 g/mol	-1.69	175.65 Å²	9	4	0.5	4
Inosine	268.23 g/mol	-1.48	133.49 Å²	7	4	0.5	2
Inosine triphosphate	508.17 g/mol	-3.68	302.51 Å²	16	7	0.5	8
Inosine diphosphate	428.19 g/mol	-2.93	246.17 Å²	13	6	0.5	6
Inosine monophosphate	348.21 g/mol	-2.41	189.83 Å²	10	5	0.5	4
Guanosine	283.24 g/mol	-2.02	159.51 Å²	7	5	0.5	2
Guanosine triphosphate	523.18 g/mol	-4.26	328.53 Å²	16	8	0.5	8
Guanosine diphosphate	443.20 g/mol	-3.55	272.19 Å²	13	7	0.5	6
Guanosine monophosphate	363.22 g/mol	-3.05	215.85 Å²	10	6	0.5	4
cGMP	345.21 g/mol	-2.12	184.62 Å²	9	4	0.5	1
S-adenosyl-L-homocysteine	384.41 g/mol	-2.22	207.93 Å²	5	9	0.57	7
S-adenosylmethionine	398.44 g/mol	-2.96	210.76 Å²	4	9	0.6	7

## Sheet: 2D Structural comparison
CID	ATP	ADP	AMP	cAMP	ADO	Cordycepin	3´deoxyInosine	Cordycepin triphosphate	Cordycepin diphosphate	Cordycepin monophosphate	Inosine	Inosine triphosphate	Inosine diphosphate	Inosine monophosphate	Guanosine	Guanosine triphosphate	Guanosine diphosphate	Guanosine monophosphate	cGMP	S-adenosyl-L-homocysteine	S-adenosylmethionine
ATP	100	99	97	96	93	92	73	99	98	97	74	79	79	78	74	80	79	78	79	80	80
ADP	99	100	98	97	94	93	73	98	99	97	74	79	79	78	75	79	80	79	79	80	79
AMP	97	98	100	98	95	94	74	97	97	99	75	78	78	78	75	78	78	79	80	81	80
cAMP	96	97	98	100	94	93	73	95	96	97	74	77	77	77	75	77	77	78	80	80	79
ADO	93	94	95	94	100	98	77	93	93	95	78	74	74	75	78	74	75	75	76	84	83
Cordycepin	92	93	94	93	98	100	77	93	93	95	77	73	73	73	77	73	73	74	75	82	82
3´deoxyInosine	73	73	74	73	77	77	100	73	74	75	99	93	93	94	97	91	91	92	91	71	70
Cordycepin triphosphate	99	98	97	95	93	93	73	100	99	97	73	78	78	77	73	79	78	78	78	80	79
Cordycepin diphosphate	98	99	97	96	93	93	74	99	100	98	73	78	78	78	74	78	79	78	78	79	79
Cordycepin monophosphate	97	97	99	97	95	95	75	97	98	100	74	77	77	78	75	77	78	78	79	80	80
Inosine	74	74	75	74	78	77	99	73	73	74	100	94	94	95	97	91	92	93	91	71	71
Inosine triphosphate	79	79	78	77	74	73	93	78	78	77	94	100	100	99	92	97	97	97	94	68	67
Inosine diphosphate	79	79	78	77	74	73	93	78	78	77	94	100	100	99	92	97	97	97	94	68	67
Inosine monophosphate	78	78	78	77	75	73	94	77	78	78	95	99	99	100	93	96	97	97	95	68	68
Guanosine	74	75	75	75	78	77	97	73	74	75	97	92	92	93	100	93	94	95	93	71	70
Guanosine triphosphate	80	79	78	77	74	73	91	79	78	77	91	97	97	96	93	100	99	98	95	68	67
Guanosine diphosphate	79	80	78	77	75	73	91	78	79	78	92	97	97	97	94	99	100	99	96	67	67
Guanosine monophosphate	78	79	79	78	75	74	92	78	78	78	93	97	97	97	95	98	99	100	97	68	67
cGMP	79	79	80	80	76	75	91	78	78	79	91	94	94	95	93	95	96	97	100	69	68
S-adenosyl-L-homocysteine	80	80	81	80	84	82	71	80	79	80	71	68	68	68	71	68	67	68	69	100	99
S-adenosylmethionine	80	79	80	79	83	82	70	79	79	80	71	67	67	68	70	67	67	67	68	99	100

## Sheet: 3D Structural comparison
Molecule 1	CID 1	Conformer 1	Molecule 2	CID 2	Conformer 2	ST	CT	Combo T
ATP	5957	1	ATP	5957	1	100	100	200
ATP	5957	1	ATP	5957	110	52	5	57
ATP	5957	1	ATP	5957	150	39	5	44
ATP	5957	1	ATP	5957	165	62	11	73
ATP	5957	1	ATP	5957	186	57	6	63
ATP	5957	1	ATP	5957	202	42	8	50
ATP	5957	1	ATP	5957	228	42	4	46
ATP	5957	1	ATP	5957	353	52	8	60
ATP	5957	1	ATP	5957	363	39	4	43
ATP	5957	1	ATP	5957	371	55	10	65
ATP	5957	110	ATP	5957	1	52	5	57
ATP	5957	110	ATP	5957	110	100	100	200
ATP	5957	110	ATP	5957	150	46	3	49
ATP	5957	110	ATP	5957	165	49	4	53
ATP	5957	110	ATP	5957	186	38	3	41
ATP	5957	110	ATP	5957	202	39	4	43
ATP	5957	110	ATP	5957	228	40	5	45
ATP	5957	110	ATP	5957	353	53	5	58
ATP	5957	110	ATP	5957	363	37	1	38
ATP	5957	110	ATP	5957	371	54	3	57
ATP	5957	150	ATP	5957	1	39	5	44
ATP	5957	150	ATP	5957	110	47	3	50
ATP	5957	150	ATP	5957	150	100	100	200
ATP	5957	150	ATP	5957	165	45	12	57
ATP	5957	150	ATP	5957	186	43	5	48
ATP	5957	150	ATP	5957	202	59	15	74
ATP	5957	150	ATP	5957	228	54	12	66
ATP	5957	150	ATP	5957	353	41	3	44
ATP	5957	150	ATP	5957	363	65	10	75
ATP	5957	150	ATP	5957	371	37	4	41
ATP	5957	165	ATP	5957	1	62	11	73
ATP	5957	165	ATP	5957	110	49	4	53
ATP	5957	165	ATP	5957	150	44	11	55
ATP	5957	165	ATP	5957	165	100	100	200
ATP	5957	165	ATP	5957	186	56	9	65
ATP	5957	165	ATP	5957	202	45	10	55
ATP	5957	165	ATP	5957	228	53	12	65
ATP	5957	165	ATP	5957	353	49	3	52
ATP	5957	165	ATP	5957	363	37	2	39
ATP	5957	165	ATP	5957	371	51	8	59
ATP	5957	186	ATP	5957	1	57	6	63
ATP	5957	186	ATP	5957	110	42	2	44
ATP	5957	186	ATP	5957	150	43	5	48
ATP	5957	186	ATP	5957	165	56	9	65
ATP	5957	186	ATP	5957	186	100	100	200
ATP	5957	186	ATP	5957	202	32	4	36
ATP	5957	186	ATP	5957	228	42	6	48
ATP	5957	186	ATP	5957	353	50	3	53
ATP	5957	186	ATP	5957	363	37	8	45
ATP	5957	186	ATP	5957	371	55	7	62
ATP	5957	202	ATP	5957	1	42	8	50
ATP	5957	202	ATP	5957	110	39	5	44
ATP	5957	202	ATP	5957	150	58	15	73
ATP	5957	202	ATP	5957	165	44	9	53
ATP	5957	202	ATP	5957	186	32	4	36
ATP	5957	202	ATP	5957	202	100	100	200
ATP	5957	202	ATP	5957	228	63	12	75
ATP	5957	202	ATP	5957	353	42	1	43
ATP	5957	202	ATP	5957	363	55	13	68
ATP	5957	202	ATP	5957	371	42	8	50
ATP	5957	228	ATP	5957	1	42	5	47
ATP	5957	228	ATP	5957	110	40	3	43
ATP	5957	228	ATP	5957	150	54	13	67
ATP	5957	228	ATP	5957	165	53	12	65
ATP	5957	228	ATP	5957	186	42	6	48
ATP	5957	228	ATP	5957	202	62	12	74
ATP	5957	228	ATP	5957	228	100	100	200
ATP	5957	228	ATP	5957	353	44	2	46
ATP	5957	228	ATP	5957	363	42	13	55
ATP	5957	228	ATP	5957	371	53	9	62
ATP	5957	353	ATP	5957	1	52	8	60
ATP	5957	353	ATP	5957	110	53	5	58
ATP	5957	353	ATP	5957	150	41	2	43
ATP	5957	353	ATP	5957	165	49	3	52
ATP	5957	353	ATP	5957	186	50	3	53
ATP	5957	353	ATP	5957	202	42	1	43
ATP	5957	353	ATP	5957	228	44	2	46
ATP	5957	353	ATP	5957	353	100	100	200
ATP	5957	353	ATP	5957	363	40	2	42
ATP	5957	353	ATP	5957	371	62	2	64
ATP	5957	363	ATP	5957	1	39	4	43
ATP	5957	363	ATP	5957	110	34	3	37
ATP	5957	363	ATP	5957	150	65	10	75
ATP	5957	363	ATP	5957	165	37	3	40
ATP	5957	363	ATP	5957	186	43	8	51
ATP	5957	363	ATP	5957	202	55	13	68
ATP	5957	363	ATP	5957	228	42	12	54
ATP	5957	363	ATP	5957	353	40	2	42
ATP	5957	363	ATP	5957	363	100	100	200
ATP	5957	363	ATP	5957	371	40	3	43
ATP	5957	371	ATP	5957	1	55	10	65
ATP	5957	371	ATP	5957	110	54	3	57
ATP	5957	371	ATP	5957	150	37	3	40
ATP	5957	371	ATP	5957	165	51	8	59
ATP	5957	371	ATP	5957	186	55	7	62
ATP	5957	371	ATP	5957	202	42	8	50
ATP	5957	371	ATP	5957	228	36	6	42
ATP	5957	371	ATP	5957	353	62	2	64
ATP	5957	371	ATP	5957	363	40	3	43
ATP	5957	371	ATP	5957	371	100	100	200
ATP	5957	1	ADP	6022	18	52	3	55
ATP	5957	1	ADP	6022	65	39	4	43
ATP	5957	1	ADP	6022	67	56	5	61
ATP	5957	1	ADP	6022	124	39	4	43
ATP	5957	1	ADP	6022	182	52	5	57
ATP	5957	1	ADP	6022	273	44	2	46
ATP	5957	1	ADP	6022	287	60	4	64
ATP	5957	1	ADP	6022	307	66	23	89
ATP	5957	1	ADP	6022	340	61	10	71
ATP	5957	1	ADP	6022	374	48	7	55
ATP	5957	110	ADP	6022	18	58	6	64
ATP	5957	110	ADP	6022	65	39	1	40
ATP	5957	110	ADP	6022	67	57	3	60
ATP	5957	110	ADP	6022	124	39	3	42
ATP	5957	110	ADP	6022	182	48	2	50
ATP	5957	110	ADP	6022	273	50	3	53
ATP	5957	110	ADP	6022	287	60	9	69
ATP	5957	110	ADP	6022	307	58	1	59
ATP	5957	110	ADP	6022	340	54	2	56
ATP	5957	110	ADP	6022	374	49	1	50
ATP	5957	150	ADP	6022	18	37	0	37
ATP	5957	150	ADP	6022	65	56	9	65
ATP	5957	150	ADP	6022	67	40	5	45
ATP	5957	150	ADP	6022	124	77	36	113
ATP	5957	150	ADP	6022	182	57	13	70
ATP	5957	150	ADP	6022	273	70	30	100
ATP	5957	150	ADP	6022	287	45	4	49
ATP	5957	150	ADP	6022	307	40	5	45
ATP	5957	150	ADP	6022	340	47	6	53
ATP	5957	150	ADP	6022	374	60	11	71
ATP	5957	165	ADP	6022	18	54	5	59
ATP	5957	165	ADP	6022	65	45	4	49
ATP	5957	165	ADP	6022	67	51	20	71
ATP	5957	165	ADP	6022	124	46	5	51
ATP	5957	165	ADP	6022	182	65	24	89
ATP	5957	165	ADP	6022	273	43	6	49
ATP	5957	165	ADP	6022	287	49	6	55
ATP	5957	165	ADP	6022	307	53	11	64
ATP	5957	165	ADP	6022	340	50	4	54
ATP	5957	165	ADP	6022	374	59	15	74
ATP	5957	186	ADP	6022	18	56	0	56
ATP	5957	186	ADP	6022	65	47	28	75
ATP	5957	186	ADP	6022	67	65	26	91
ATP	5957	186	ADP	6022	124	53	44	97
ATP	5957	186	ADP	6022	182	59	17	76
ATP	5957	186	ADP	6022	273	41	8	49
ATP	5957	186	ADP	6022	287	52	7	59
ATP	5957	186	ADP	6022	307	57	7	64
ATP	5957	186	ADP	6022	340	43	4	47
ATP	5957	186	ADP	6022	374	53	10	63
ATP	5957	202	ADP	6022	18	38	1	39
ATP	5957	202	ADP	6022	65	78	46	124
ATP	5957	202	ADP	6022	67	40	4	44
ATP	5957	202	ADP	6022	124	61	10	71
ATP	5957	202	ADP	6022	182	44	11	55
ATP	5957	202	ADP	6022	273	61	13	74
ATP	5957	202	ADP	6022	287	46	4	50
ATP	5957	202	ADP	6022	307	47	5	52
ATP	5957	202	ADP	6022	340	39	5	44
ATP	5957	202	ADP	6022	374	56	23	79
ATP	5957	228	ADP	6022	18	47	1	48
ATP	5957	228	ADP	6022	65	53	7	60
ATP	5957	228	ADP	6022	67	45	7	52
ATP	5957	228	ADP	6022	124	65	23	88
ATP	5957	228	ADP	6022	182	63	26	89
ATP	5957	228	ADP	6022	273	43	6	49
ATP	5957	228	ADP	6022	287	43	1	44
ATP	5957	228	ADP	6022	307	48	3	51
ATP	5957	228	ADP	6022	340	41	7	48
ATP	5957	228	ADP	6022	374	74	22	96
ATP	5957	353	ADP	6022	18	60	8	68
ATP	5957	353	ADP	6022	65	45	2	47
ATP	5957	353	ADP	6022	67	59	5	64
ATP	5957	353	ADP	6022	124	45	2	47
ATP	5957	353	ADP	6022	182	50	4	54
ATP	5957	353	ADP	6022	273	47	2	49
ATP	5957	353	ADP	6022	287	58	9	67
ATP	5957	353	ADP	6022	307	58	8	66
ATP	5957	353	ADP	6022	340	66	19	85
ATP	5957	353	ADP	6022	374	52	1	53
ATP	5957	363	ADP	6022	18	41	0	41
ATP	5957	363	ADP	6022	65	56	9	65
ATP	5957	363	ADP	6022	67	42	5	47
ATP	5957	363	ADP	6022	124	76	35	111
ATP	5957	363	ADP	6022	182	58	15	73
ATP	5957	363	ADP	6022	273	63	24	87
ATP	5957	363	ADP	6022	287	39	3	42
ATP	5957	363	ADP	6022	307	42	6	48
ATP	5957	363	ADP	6022	340	40	5	45
ATP	5957	363	ADP	6022	374	59	23	82
ATP	5957	371	ADP	6022	18	58	4	62
ATP	5957	371	ADP	6022	65	41	8	49
ATP	5957	371	ADP	6022	67	61	9	70
ATP	5957	371	ADP	6022	124	42	9	51
ATP	5957	371	ADP	6022	182	43	10	53
ATP	5957	371	ADP	6022	273	45	9	54
ATP	5957	371	ADP	6022	287	63	8	71
ATP	5957	371	ADP	6022	307	53	14	67
ATP	5957	371	ADP	6022	340	58	8	66
ATP	5957	371	ADP	6022	374	43	8	51
ATP	5957	1	AMP	6083	2	55	12	67
ATP	5957	1	AMP	6083	6	65	31	96
ATP	5957	1	AMP	6083	7	51	7	58
ATP	5957	1	AMP	6083	12	42	5	47
ATP	5957	1	AMP	6083	16	51	10	61
ATP	5957	1	AMP	6083	27	46	5	51
ATP	5957	1	AMP	6083	32	64	18	82
ATP	5957	1	AMP	6083	39	48	8	56
ATP	5957	1	AMP	6083	56	51	8	59
ATP	5957	1	AMP	6083	57	54	14	68
ATP	5957	110	AMP	6083	2	46	1	47
ATP	5957	110	AMP	6083	6	52	1	53
ATP	5957	110	AMP	6083	7	48	4	52
ATP	5957	110	AMP	6083	12	45	2	47
ATP	5957	110	AMP	6083	16	49	5	54
ATP	5957	110	AMP	6083	27	48	0	48
ATP	5957	110	AMP	6083	32	61	7	68
ATP	5957	110	AMP	6083	39	51	1	52
ATP	5957	110	AMP	6083	56	48	2	50
ATP	5957	110	AMP	6083	57	55	4	59
ATP	5957	150	AMP	6083	2	52	11	63
ATP	5957	150	AMP	6083	6	54	20	74
ATP	5957	150	AMP	6083	7	55	9	64
ATP	5957	150	AMP	6083	12	72	38	110
ATP	5957	150	AMP	6083	16	52	13	65
ATP	5957	150	AMP	6083	27	61	9	70
ATP	5957	150	AMP	6083	32	45	4	49
ATP	5957	150	AMP	6083	39	55	9	64
ATP	5957	150	AMP	6083	56	61	12	73
ATP	5957	150	AMP	6083	57	48	4	52
ATP	5957	165	AMP	6083	2	59	12	71
ATP	5957	165	AMP	6083	6	47	7	54
ATP	5957	165	AMP	6083	7	56	16	72
ATP	5957	165	AMP	6083	12	50	7	57
ATP	5957	165	AMP	6083	16	60	11	71
ATP	5957	165	AMP	6083	27	52	11	63
ATP	5957	165	AMP	6083	32	47	7	54
ATP	5957	165	AMP	6083	39	50	12	62
ATP	5957	165	AMP	6083	56	49	10	59
ATP	5957	165	AMP	6083	57	53	5	58
ATP	5957	186	AMP	6083	2	63	19	82
ATP	5957	186	AMP	6083	6	40	5	45
ATP	5957	186	AMP	6083	7	68	33	101
ATP	5957	186	AMP	6083	12	59	28	87
ATP	5957	186	AMP	6083	16	62	17	79
ATP	5957	186	AMP	6083	27	49	10	59
ATP	5957	186	AMP	6083	32	43	8	51
ATP	5957	186	AMP	6083	39	59	22	81
ATP	5957	186	AMP	6083	56	52	10	62
ATP	5957	186	AMP	6083	57	50	16	66
ATP	5957	202	AMP	6083	2	50	23	73
ATP	5957	202	AMP	6083	6	56	6	62
ATP	5957	202	AMP	6083	7	43	4	47
ATP	5957	202	AMP	6083	12	56	8	64
ATP	5957	202	AMP	6083	16	51	13	64
ATP	5957	202	AMP	6083	27	72	35	107
ATP	5957	202	AMP	6083	32	47	8	55
ATP	5957	202	AMP	6083	39	56	18	74
ATP	5957	202	AMP	6083	56	50	8	58
ATP	5957	202	AMP	6083	57	42	4	46
ATP	5957	228	AMP	6083	2	54	16	70
ATP	5957	228	AMP	6083	6	54	7	61
ATP	5957	228	AMP	6083	7	55	20	75
ATP	5957	228	AMP	6083	12	60	19	79
ATP	5957	228	AMP	6083	16	55	11	66
ATP	5957	228	AMP	6083	27	64	15	79
ATP	5957	228	AMP	6083	32	44	8	52
ATP	5957	228	AMP	6083	39	55	11	66
ATP	5957	228	AMP	6083	56	69	25	94
ATP	5957	228	AMP	6083	57	58	48	106
ATP	5957	353	AMP	6083	2	54	3	57
ATP	5957	353	AMP	6083	6	54	8	62
ATP	5957	353	AMP	6083	7	51	2	53
ATP	5957	353	AMP	6083	12	49	4	53
ATP	5957	353	AMP	6083	16	59	14	73
ATP	5957	353	AMP	6083	27	53	3	56
ATP	5957	353	AMP	6083	32	56	1	57
ATP	5957	353	AMP	6083	39	56	2	58
ATP	5957	353	AMP	6083	56	47	4	51
ATP	5957	353	AMP	6083	57	67	27	94
ATP	5957	363	AMP	6083	2	51	7	58
ATP	5957	363	AMP	6083	6	55	7	62
ATP	5957	363	AMP	6083	7	52	9	61
ATP	5957	363	AMP	6083	12	63	16	79
ATP	5957	363	AMP	6083	16	50	9	59
ATP	5957	363	AMP	6083	27	66	26	92
ATP	5957	363	AMP	6083	32	43	5	48
ATP	5957	363	AMP	6083	39	44	6	50
ATP	5957	363	AMP	6083	56	77	58	135
ATP	5957	363	AMP	6083	57	39	4	43
ATP	5957	371	AMP	6083	2	52	10	62
ATP	5957	371	AMP	6083	6	54	17	71
ATP	5957	371	AMP	6083	7	49	10	59
ATP	5957	371	AMP	6083	12	47	11	58
ATP	5957	371	AMP	6083	16	52	8	60
ATP	5957	371	AMP	6083	27	41	8	49
ATP	5957	371	AMP	6083	32	59	21	80
ATP	5957	371	AMP	6083	39	46	5	51
ATP	5957	371	AMP	6083	56	64	27	91
ATP	5957	371	AMP	6083	57	52	9	61
ATP	5957	1	cAMP	6076	1	49	3	52
ATP	5957	1	cAMP	6076	2	60	17	77
ATP	5957	1	cAMP	6076	3	51	16	67
ATP	5957	1	cAMP	6076	4	50	6	56
ATP	5957	1	cAMP	6076	5	58	7	65
ATP	5957	1	cAMP	6076	6	51	7	58
ATP	5957	1	cAMP	6076	7	49	10	59
ATP	5957	1	cAMP	6076	8	55	7	62
ATP	5957	1	cAMP	6076	9	50	10	60
ATP	5957	110	cAMP	6076	1	45	5	50
ATP	5957	110	cAMP	6076	2	57	4	61
ATP	5957	110	cAMP	6076	3	53	5	58
ATP	5957	110	cAMP	6076	4	51	4	55
ATP	5957	110	cAMP	6076	5	52	1	53
ATP	5957	110	cAMP	6076	6	53	5	58
ATP	5957	110	cAMP	6076	7	48	5	53
ATP	5957	110	cAMP	6076	8	47	1	48
ATP	5957	110	cAMP	6076	9	54	5	59
ATP	5957	150	cAMP	6076	1	62	10	72
ATP	5957	150	cAMP	6076	2	51	3	54
ATP	5957	150	cAMP	6076	3	68	41	109
ATP	5957	150	cAMP	6076	4	57	7	64
ATP	5957	150	cAMP	6076	5	58	23	81
ATP	5957	150	cAMP	6076	6	63	16	79
ATP	5957	150	cAMP	6076	7	62	11	73
ATP	5957	150	cAMP	6076	8	59	11	70
ATP	5957	150	cAMP	6076	9	54	6	60
ATP	5957	165	cAMP	6076	1	49	6	55
ATP	5957	165	cAMP	6076	2	48	8	56
ATP	5957	165	cAMP	6076	3	46	8	54
ATP	5957	165	cAMP	6076	4	55	14	69
ATP	5957	165	cAMP	6076	5	46	8	54
ATP	5957	165	cAMP	6076	6	52	16	68
ATP	5957	165	cAMP	6076	7	52	6	58
ATP	5957	165	cAMP	6076	8	52	18	70
ATP	5957	165	cAMP	6076	9	54	8	62
ATP	5957	186	cAMP	6076	1	50	9	59
ATP	5957	186	cAMP	6076	2	40	9	49
ATP	5957	186	cAMP	6076	3	61	42	103
ATP	5957	186	cAMP	6076	4	52	8	60
ATP	5957	186	cAMP	6076	5	40	9	49
ATP	5957	186	cAMP	6076	6	49	5	54
ATP	5957	186	cAMP	6076	7	44	6	50
ATP	5957	186	cAMP	6076	8	49	6	55
ATP	5957	186	cAMP	6076	9	59	10	69
ATP	5957	202	cAMP	6076	1	59	7	66
ATP	5957	202	cAMP	6076	2	59	7	66
ATP	5957	202	cAMP	6076	3	60	8	68
ATP	5957	202	cAMP	6076	4	59	17	76
ATP	5957	202	cAMP	6076	5	54	6	60
ATP	5957	202	cAMP	6076	6	69	44	113
ATP	5957	202	cAMP	6076	7	65	37	102
ATP	5957	202	cAMP	6076	8	63	34	97
ATP	5957	202	cAMP	6076	9	50	11	61
ATP	5957	228	cAMP	6076	1	45	6	51
ATP	5957	228	cAMP	6076	2	49	2	51
ATP	5957	228	cAMP	6076	3	55	7	62
ATP	5957	228	cAMP	6076	4	67	34	101
ATP	5957	228	cAMP	6076	5	53	5	58
ATP	5957	228	cAMP	6076	6	62	15	77
ATP	5957	228	cAMP	6076	7	51	11	62
ATP	5957	228	cAMP	6076	8	62	15	77
ATP	5957	228	cAMP	6076	9	57	20	77
ATP	5957	353	cAMP	6076	1	47	5	52
ATP	5957	353	cAMP	6076	2	51	6	57
ATP	5957	353	cAMP	6076	3	50	4	54
ATP	5957	353	cAMP	6076	4	54	7	61
ATP	5957	353	cAMP	6076	5	56	3	59
ATP	5957	353	cAMP	6076	6	51	5	56
ATP	5957	353	cAMP	6076	7	48	4	52
ATP	5957	353	cAMP	6076	8	52	12	64
ATP	5957	353	cAMP	6076	9	53	7	60
ATP	5957	363	cAMP	6076	1	62	19	81
ATP	5957	363	cAMP	6076	2	50	2	52
ATP	5957	363	cAMP	6076	3	56	12	68
ATP	5957	363	cAMP	6076	4	52	9	61
ATP	5957	363	cAMP	6076	5	52	7	59
ATP	5957	363	cAMP	6076	6	53	6	59
ATP	5957	363	cAMP	6076	7	54	6	60
ATP	5957	363	cAMP	6076	8	52	3	55
ATP	5957	363	cAMP	6076	9	67	41	108
ATP	5957	371	cAMP	6076	1	48	12	60
ATP	5957	371	cAMP	6076	2	56	11	67
ATP	5957	371	cAMP	6076	3	54	9	63
ATP	5957	371	cAMP	6076	4	62	8	70
ATP	5957	371	cAMP	6076	5	60	38	98
ATP	5957	371	cAMP	6076	6	55	25	80
ATP	5957	371	cAMP	6076	7	46	11	57
ATP	5957	371	cAMP	6076	8	62	30	92
ATP	5957	371	cAMP	6076	9	62	21	83
ATP	5957	1	Adenosina	60961	1	54	12	66
ATP	5957	1	Adenosina	60961	2	54	12	66
ATP	5957	1	Adenosina	60961	3	54	9	63
ATP	5957	1	Adenosina	60961	4	52	6	58
ATP	5957	1	Adenosina	60961	5	55	8	63
ATP	5957	1	Adenosina	60961	9	49	13	62
ATP	5957	1	Adenosina	60961	10	50	8	58
ATP	5957	1	Adenosina	60961	11	54	7	61
ATP	5957	1	Adenosina	60961	12	49	9	58
ATP	5957	1	Adenosina	60961	15	55	8	63
ATP	5957	110	Adenosina	60961	1	43	6	49
ATP	5957	110	Adenosina	60961	2	48	4	52
ATP	5957	110	Adenosina	60961	3	50	5	55
ATP	5957	110	Adenosina	60961	4	49	1	50
ATP	5957	110	Adenosina	60961	5	44	1	45
ATP	5957	110	Adenosina	60961	9	51	1	52
ATP	5957	110	Adenosina	60961	10	48	1	49
ATP	5957	110	Adenosina	60961	11	47	3	50
ATP	5957	110	Adenosina	60961	12	51	2	53
ATP	5957	110	Adenosina	60961	15	53	3	56
ATP	5957	150	Adenosina	60961	1	52	9	61
ATP	5957	150	Adenosina	60961	2	48	8	56
ATP	5957	150	Adenosina	60961	3	53	9	62
ATP	5957	150	Adenosina	60961	4	56	10	66
ATP	5957	150	Adenosina	60961	5	44	7	51
ATP	5957	150	Adenosina	60961	9	52	9	61
ATP	5957	150	Adenosina	60961	10	52	7	59
ATP	5957	150	Adenosina	60961	11	53	6	59
ATP	5957	150	Adenosina	60961	12	51	9	60
ATP	5957	150	Adenosina	60961	15	50	7	57
ATP	5957	165	Adenosina	60961	1	50	4	54
ATP	5957	165	Adenosina	60961	2	53	7	60
ATP	5957	165	Adenosina	60961	3	49	8	57
ATP	5957	165	Adenosina	60961	4	52	16	68
ATP	5957	165	Adenosina	60961	5	46	7	53
ATP	5957	165	Adenosina	60961	9	65	31	96
ATP	5957	165	Adenosina	60961	10	67	55	122
ATP	5957	165	Adenosina	60961	11	49	7	56
ATP	5957	165	Adenosina	60961	12	49	4	53
ATP	5957	165	Adenosina	60961	15	51	6	57
ATP	5957	186	Adenosina	60961	1	45	6	51
ATP	5957	186	Adenosina	60961	2	48	7	55
ATP	5957	186	Adenosina	60961	3	56	25	81
ATP	5957	186	Adenosina	60961	4	47	5	52
ATP	5957	186	Adenosina	60961	5	42	4	46
ATP	5957	186	Adenosina	60961	9	46	6	52
ATP	5957	186	Adenosina	60961	10	46	5	51
ATP	5957	186	Adenosina	60961	11	64	32	96
ATP	5957	186	Adenosina	60961	12	59	25	84
ATP	5957	186	Adenosina	60961	15	61	14	75
ATP	5957	202	Adenosina	60961	1	60	44	104
ATP	5957	202	Adenosina	60961	2	45	7	52
ATP	5957	202	Adenosina	60961	3	50	7	57
ATP	5957	202	Adenosina	60961	4	67	56	123
ATP	5957	202	Adenosina	60961	5	48	3	51
ATP	5957	202	Adenosina	60961	9	51	10	61
ATP	5957	202	Adenosina	60961	10	49	9	58
ATP	5957	202	Adenosina	60961	11	47	7	54
ATP	5957	202	Adenosina	60961	12	44	6	50
ATP	5957	202	Adenosina	60961	15	46	5	51
ATP	5957	228	Adenosina	60961	1	47	5	52
ATP	5957	228	Adenosina	60961	2	45	6	51
ATP	5957	228	Adenosina	60961	3	47	5	52
ATP	5957	228	Adenosina	60961	4	58	19	77
ATP	5957	228	Adenosina	60961	5	45	6	51
ATP	5957	228	Adenosina	60961	9	48	6	54
ATP	5957	228	Adenosina	60961	10	49	4	53
ATP	5957	228	Adenosina	60961	11	45	5	50
ATP	5957	228	Adenosina	60961	12	42	6	48
ATP	5957	228	Adenosina	60961	15	44	3	47
ATP	5957	353	Adenosina	60961	1	49	12	61
ATP	5957	353	Adenosina	60961	2	51	9	60
ATP	5957	353	Adenosina	60961	3	52	13	65
ATP	5957	353	Adenosina	60961	4	58	37	95
ATP	5957	353	Adenosina	60961	5	53	8	61
ATP	5957	353	Adenosina	60961	9	58	12	70
ATP	5957	353	Adenosina	60961	10	60	19	79
ATP	5957	353	Adenosina	60961	11	49	7	56
ATP	5957	353	Adenosina	60961	12	51	5	56
ATP	5957	353	Adenosina	60961	15	49	6	55
ATP	5957	363	Adenosina	60961	1	47	5	52
ATP	5957	363	Adenosina	60961	2	43	3	46
ATP	5957	363	Adenosina	60961	3	48	3	51
ATP	5957	363	Adenosina	60961	4	46	2	48
ATP	5957	363	Adenosina	60961	5	44	4	48
ATP	5957	363	Adenosina	60961	9	44	7	51
ATP	5957	363	Adenosina	60961	10	46	5	51
ATP	5957	363	Adenosina	60961	11	48	4	52
ATP	5957	363	Adenosina	60961	12	40	5	45
ATP	5957	363	Adenosina	60961	15	42	4	46
ATP	5957	371	Adenosina	60961	1	48	6	54
ATP	5957	371	Adenosina	60961	2	50	9	59
ATP	5957	371	Adenosina	60961	3	47	3	50
ATP	5957	371	Adenosina	60961	4	49	8	57
ATP	5957	371	Adenosina	60961	5	54	7	61
ATP	5957	371	Adenosina	60961	9	52	18	70
ATP	5957	371	Adenosina	60961	10	51	22	73
ATP	5957	371	Adenosina	60961	11	55	17	72
ATP	5957	371	Adenosina	60961	12	68	54	122
ATP	5957	371	Adenosina	60961	15	43	11	54
ATP	5957	1	Cordycepin	6303	1	51	3	54
ATP	5957	1	Cordycepin	6303	2	66	45	111
ATP	5957	1	Cordycepin	6303	4	59	8	67
ATP	5957	1	Cordycepin	6303	5	47	3	50
ATP	5957	1	Cordycepin	6303	7	60	28	88
ATP	5957	1	Cordycepin	6303	8	53	14	67
ATP	5957	1	Cordycepin	6303	9	51	9	60
ATP	5957	1	Cordycepin	6303	10	47	6	53
ATP	5957	1	Cordycepin	6303	11	47	10	57
ATP	5957	1	Cordycepin	6303	12	48	6	54
ATP	5957	110	Cordycepin	6303	1	46	1	47
ATP	5957	110	Cordycepin	6303	2	44	1	45
ATP	5957	110	Cordycepin	6303	4	49	3	52
ATP	5957	110	Cordycepin	6303	5	43	2	45
ATP	5957	110	Cordycepin	6303	7	53	4	57
ATP	5957	110	Cordycepin	6303	8	48	6	54
ATP	5957	110	Cordycepin	6303	9	53	2	55
ATP	5957	110	Cordycepin	6303	10	52	1	53
ATP	5957	110	Cordycepin	6303	11	51	4	55
ATP	5957	110	Cordycepin	6303	12	51	3	54
ATP	5957	150	Cordycepin	6303	1	52	9	61
ATP	5957	150	Cordycepin	6303	2	43	6	49
ATP	5957	150	Cordycepin	6303	4	45	5	50
ATP	5957	150	Cordycepin	6303	5	54	10	64
ATP	5957	150	Cordycepin	6303	7	49	8	57
ATP	5957	150	Cordycepin	6303	8	51	5	56
ATP	5957	150	Cordycepin	6303	9	52	6	58
ATP	5957	150	Cordycepin	6303	10	44	3	47
ATP	5957	150	Cordycepin	6303	11	51	4	55
ATP	5957	150	Cordycepin	6303	12	52	6	58
ATP	5957	165	Cordycepin	6303	1	48	7	55
ATP	5957	165	Cordycepin	6303	2	44	7	51
ATP	5957	165	Cordycepin	6303	4	44	6	50
ATP	5957	165	Cordycepin	6303	5	46	6	52
ATP	5957	165	Cordycepin	6303	7	40	6	46
ATP	5957	165	Cordycepin	6303	8	45	3	48
ATP	5957	165	Cordycepin	6303	9	48	6	54
ATP	5957	165	Cordycepin	6303	10	43	4	47
ATP	5957	165	Cordycepin	6303	11	50	5	55
ATP	5957	165	Cordycepin	6303	12	45	4	49
ATP	5957	186	Cordycepin	6303	1	51	10	61
ATP	5957	186	Cordycepin	6303	2	39	4	43
ATP	5957	186	Cordycepin	6303	4	38	8	46
ATP	5957	186	Cordycepin	6303	5	44	6	50
ATP	5957	186	Cordycepin	6303	7	40	4	44
ATP	5957	186	Cordycepin	6303	8	52	9	61
ATP	5957	186	Cordycepin	6303	9	62	34	96
ATP	5957	186	Cordycepin	6303	10	60	38	98
ATP	5957	186	Cordycepin	6303	11	58	12	70
ATP	5957	186	Cordycepin	6303	12	63	33	96
ATP	5957	202	Cordycepin	6303	1	51	5	56
ATP	5957	202	Cordycepin	6303	2	48	4	52
ATP	5957	202	Cordycepin	6303	4	48	5	53
ATP	5957	202	Cordycepin	6303	5	52	6	58
ATP	5957	202	Cordycepin	6303	7	51	4	55
ATP	5957	202	Cordycepin	6303	8	47	3	50
ATP	5957	202	Cordycepin	6303	9	44	5	49
ATP	5957	202	Cordycepin	6303	10	48	2	50
ATP	5957	202	Cordycepin	6303	11	45	5	50
ATP	5957	202	Cordycepin	6303	12	44	5	49
ATP	5957	228	Cordycepin	6303	1	48	4	52
ATP	5957	228	Cordycepin	6303	2	46	6	52
ATP	5957	228	Cordycepin	6303	4	46	5	51
ATP	5957	228	Cordycepin	6303	5	47	5	52
ATP	5957	228	Cordycepin	6303	7	45	1	46
ATP	5957	228	Cordycepin	6303	8	40	3	43
ATP	5957	228	Cordycepin	6303	9	43	5	48
ATP	5957	228	Cordycepin	6303	10	42	2	44
ATP	5957	228	Cordycepin	6303	11	42	4	46
ATP	5957	228	Cordycepin	6303	12	41	6	47
ATP	5957	353	Cordycepin	6303	1	57	9	66
ATP	5957	353	Cordycepin	6303	2	52	7	59
ATP	5957	353	Cordycepin	6303	4	48	11	59
ATP	5957	353	Cordycepin	6303	5	51	6	57
ATP	5957	353	Cordycepin	6303	7	52	7	59
ATP	5957	353	Cordycepin	6303	8	53	9	62
ATP	5957	353	Cordycepin	6303	9	48	6	54
ATP	5957	353	Cordycepin	6303	10	52	9	61
ATP	5957	353	Cordycepin	6303	11	52	6	58
ATP	5957	353	Cordycepin	6303	12	52	5	57
ATP	5957	363	Cordycepin	6303	1	50	7	57
ATP	5957	363	Cordycepin	6303	2	43	6	49
ATP	5957	363	Cordycepin	6303	4	46	6	52
ATP	5957	363	Cordycepin	6303	5	58	24	82
ATP	5957	363	Cordycepin	6303	7	46	11	57
ATP	5957	363	Cordycepin	6303	8	60	29	89
ATP	5957	363	Cordycepin	6303	9	57	17	74
ATP	5957	363	Cordycepin	6303	10	61	21	82
ATP	5957	363	Cordycepin	6303	11	63	38	101
ATP	5957	363	Cordycepin	6303	12	57	20	77
ATP	5957	371	Cordycepin	6303	1	48	13	61
ATP	5957	371	Cordycepin	6303	2	53	14	67
ATP	5957	371	Cordycepin	6303	4	46	7	53
ATP	5957	371	Cordycepin	6303	5	48	12	60
ATP	5957	371	Cordycepin	6303	7	53	17	70
ATP	5957	371	Cordycepin	6303	8	59	28	87
ATP	5957	371	Cordycepin	6303	9	46	5	51
ATP	5957	371	Cordycepin	6303	10	60	18	78
ATP	5957	371	Cordycepin	6303	11	63	30	93
ATP	5957	371	Cordycepin	6303	12	57	18	75
ATP	5957	1	3´deoxyinosine	135513783	1	53	5	58
ATP	5957	1	3´deoxyinosine	135513783	3	47	5	52
ATP	5957	1	3´deoxyinosine	135513783	4	60	19	79
ATP	5957	1	3´deoxyinosine	135513783	6	52	3	55
ATP	5957	1	3´deoxyinosine	135513783	7	57	3	60
ATP	5957	1	3´deoxyinosine	135513783	9	55	13	68
ATP	5957	1	3´deoxyinosine	135513783	11	53	8	61
ATP	5957	1	3´deoxyinosine	135513783	12	48	9	57
ATP	5957	1	3´deoxyinosine	135513783	14	55	6	61
ATP	5957	1	3´deoxyinosine	135513783	15	57	4	61
ATP	5957	110	3´deoxyinosine	135513783	1	47	3	50
ATP	5957	110	3´deoxyinosine	135513783	3	43	4	47
ATP	5957	110	3´deoxyinosine	135513783	4	52	4	56
ATP	5957	110	3´deoxyinosine	135513783	6	49	3	52
ATP	5957	110	3´deoxyinosine	135513783	7	47	3	50
ATP	5957	110	3´deoxyinosine	135513783	9	50	7	57
ATP	5957	110	3´deoxyinosine	135513783	11	48	10	58
ATP	5957	110	3´deoxyinosine	135513783	12	51	4	55
ATP	5957	110	3´deoxyinosine	135513783	14	51	2	53
ATP	5957	110	3´deoxyinosine	135513783	15	50	7	57
ATP	5957	150	3´deoxyinosine	135513783	1	45	5	50
ATP	5957	150	3´deoxyinosine	135513783	3	54	4	58
ATP	5957	150	3´deoxyinosine	135513783	4	49	6	55
ATP	5957	150	3´deoxyinosine	135513783	6	45	4	49
ATP	5957	150	3´deoxyinosine	135513783	7	44	3	47
ATP	5957	150	3´deoxyinosine	135513783	9	42	3	45
ATP	5957	150	3´deoxyinosine	135513783	11	50	4	54
ATP	5957	150	3´deoxyinosine	135513783	12	49	3	52
ATP	5957	150	3´deoxyinosine	135513783	14	46	4	50
ATP	5957	150	3´deoxyinosine	135513783	15	46	4	50
ATP	5957	165	3´deoxyinosine	135513783	1	47	3	50
ATP	5957	165	3´deoxyinosine	135513783	3	46	4	50
ATP	5957	165	3´deoxyinosine	135513783	4	40	7	47
ATP	5957	165	3´deoxyinosine	135513783	6	49	8	57
ATP	5957	165	3´deoxyinosine	135513783	7	44	8	52
ATP	5957	165	3´deoxyinosine	135513783	9	39	3	42
ATP	5957	165	3´deoxyinosine	135513783	11	45	2	47
ATP	5957	165	3´deoxyinosine	135513783	12	49	2	51
ATP	5957	165	3´deoxyinosine	135513783	14	48	7	55
ATP	5957	165	3´deoxyinosine	135513783	15	55	11	66
ATP	5957	186	3´deoxyinosine	135513783	1	42	2	44
ATP	5957	186	3´deoxyinosine	135513783	3	44	5	49
ATP	5957	186	3´deoxyinosine	135513783	4	41	3	44
ATP	5957	186	3´deoxyinosine	135513783	6	42	4	46
ATP	5957	186	3´deoxyinosine	135513783	7	39	6	45
ATP	5957	186	3´deoxyinosine	135513783	9	54	14	68
ATP	5957	186	3´deoxyinosine	135513783	11	52	9	61
ATP	5957	186	3´deoxyinosine	135513783	12	59	17	76
ATP	5957	186	3´deoxyinosine	135513783	14	40	1	41
ATP	5957	186	3´deoxyinosine	135513783	15	58	9	67
ATP	5957	202	3´deoxyinosine	135513783	1	53	4	57
ATP	5957	202	3´deoxyinosine	135513783	3	52	6	58
ATP	5957	202	3´deoxyinosine	135513783	4	51	4	55
ATP	5957	202	3´deoxyinosine	135513783	6	53	3	56
ATP	5957	202	3´deoxyinosine	135513783	7	49	4	53
ATP	5957	202	3´deoxyinosine	135513783	9	47	3	50
ATP	5957	202	3´deoxyinosine	135513783	11	46	2	48
ATP	5957	202	3´deoxyinosine	135513783	12	43	3	46
ATP	5957	202	3´deoxyinosine	135513783	14	50	4	54
ATP	5957	202	3´deoxyinosine	135513783	15	48	5	53
ATP	5957	228	3´deoxyinosine	135513783	1	49	3	52
ATP	5957	228	3´deoxyinosine	135513783	3	46	5	51
ATP	5957	228	3´deoxyinosine	135513783	4	45	2	47
ATP	5957	228	3´deoxyinosine	135513783	6	49	2	51
ATP	5957	228	3´deoxyinosine	135513783	7	48	5	53
ATP	5957	228	3´deoxyinosine	135513783	9	41	3	44
ATP	5957	228	3´deoxyinosine	135513783	11	40	2	42
ATP	5957	228	3´deoxyinosine	135513783	12	41	3	44
ATP	5957	228	3´deoxyinosine	135513783	14	49	4	53
ATP	5957	228	3´deoxyinosine	135513783	15	46	5	51
ATP	5957	353	3´deoxyinosine	135513783	1	57	11	68
ATP	5957	353	3´deoxyinosine	135513783	3	51	8	59
ATP	5957	353	3´deoxyinosine	135513783	4	52	10	62
ATP	5957	353	3´deoxyinosine	135513783	6	48	12	60
ATP	5957	353	3´deoxyinosine	135513783	7	50	7	57
ATP	5957	353	3´deoxyinosine	135513783	9	54	8	62
ATP	5957	353	3´deoxyinosine	135513783	11	54	11	65
ATP	5957	353	3´deoxyinosine	135513783	12	49	10	59
ATP	5957	353	3´deoxyinosine	135513783	14	49	6	55
ATP	5957	353	3´deoxyinosine	135513783	15	52	5	57
ATP	5957	363	3´deoxyinosine	135513783	1	52	5	57
ATP	5957	363	3´deoxyinosine	135513783	3	58	14	72
ATP	5957	363	3´deoxyinosine	135513783	4	46	8	54
ATP	5957	363	3´deoxyinosine	135513783	6	51	5	56
ATP	5957	363	3´deoxyinosine	135513783	7	47	6	53
ATP	5957	363	3´deoxyinosine	135513783	9	56	9	65
ATP	5957	363	3´deoxyinosine	135513783	11	60	15	75
ATP	5957	363	3´deoxyinosine	135513783	12	40	2	42
ATP	5957	363	3´deoxyinosine	135513783	14	48	6	54
ATP	5957	363	3´deoxyinosine	135513783	15	46	4	50
ATP	5957	371	3´deoxyinosine	135513783	1	51	10	61
ATP	5957	371	3´deoxyinosine	135513783	3	49	5	54
ATP	5957	371	3´deoxyinosine	135513783	4	54	14	68
ATP	5957	371	3´deoxyinosine	135513783	6	52	11	63
ATP	5957	371	3´deoxyinosine	135513783	7	52	10	62
ATP	5957	371	3´deoxyinosine	135513783	9	58	16	74
ATP	5957	371	3´deoxyinosine	135513783	11	59	14	73
ATP	5957	371	3´deoxyinosine	135513783	12	49	6	55
ATP	5957	371	3´deoxyinosine	135513783	14	56	16	72
ATP	5957	371	3´deoxyinosine	135513783	15	62	16	78
ATP	5957	1	Cordycepin triphosphate	65562	1	55	2	57
ATP	5957	1	Cordycepin triphosphate	65562	9	44	10	54
ATP	5957	1	Cordycepin triphosphate	65562	119	36	5	41
ATP	5957	1	Cordycepin triphosphate	65562	130	53	3	56
ATP	5957	1	Cordycepin triphosphate	65562	157	66	12	78
ATP	5957	1	Cordycepin triphosphate	65562	224	42	5	47
ATP	5957	1	Cordycepin triphosphate	65562	227	40	6	46
ATP	5957	1	Cordycepin triphosphate	65562	311	53	3	56
ATP	5957	1	Cordycepin triphosphate	65562	343	40	6	46
ATP	5957	1	Cordycepin triphosphate	65562	349	60	5	65
ATP	5957	110	Cordycepin triphosphate	65562	1	57	6	63
ATP	5957	110	Cordycepin triphosphate	65562	9	37	0	37
ATP	5957	110	Cordycepin triphosphate	65562	119	40	0	40
ATP	5957	110	Cordycepin triphosphate	65562	130	61	6	67
ATP	5957	110	Cordycepin triphosphate	65562	157	57	0	57
ATP	5957	110	Cordycepin triphosphate	65562	224	41	0	41
ATP	5957	110	Cordycepin triphosphate	65562	227	47	4	51
ATP	5957	110	Cordycepin triphosphate	65562	311	53	3	56
ATP	5957	110	Cordycepin triphosphate	65562	343	43	2	45
ATP	5957	110	Cordycepin triphosphate	65562	349	54	4	58
ATP	5957	150	Cordycepin triphosphate	65562	1	46	2	48
ATP	5957	150	Cordycepin triphosphate	65562	9	62	14	76
ATP	5957	150	Cordycepin triphosphate	65562	119	49	15	64
ATP	5957	150	Cordycepin triphosphate	65562	130	47	2	49
ATP	5957	150	Cordycepin triphosphate	65562	157	41	6	47
ATP	5957	150	Cordycepin triphosphate	65562	224	68	19	87
ATP	5957	150	Cordycepin triphosphate	65562	227	72	30	102
ATP	5957	150	Cordycepin triphosphate	65562	311	37	2	39
ATP	5957	150	Cordycepin triphosphate	65562	343	54	15	69
ATP	5957	150	Cordycepin triphosphate	65562	349	42	4	46
ATP	5957	165	Cordycepin triphosphate	65562	1	43	4	47
ATP	5957	165	Cordycepin triphosphate	65562	9	40	7	47
ATP	5957	165	Cordycepin triphosphate	65562	119	42	5	47
ATP	5957	165	Cordycepin triphosphate	65562	130	57	1	58
ATP	5957	165	Cordycepin triphosphate	65562	157	56	8	64
ATP	5957	165	Cordycepin triphosphate	65562	224	56	11	67
ATP	5957	165	Cordycepin triphosphate	65562	227	45	12	57
ATP	5957	165	Cordycepin triphosphate	65562	311	45	5	50
ATP	5957	165	Cordycepin triphosphate	65562	343	46	8	54
ATP	5957	165	Cordycepin triphosphate	65562	349	53	6	59
ATP	5957	186	Cordycepin triphosphate	65562	1	62	2	64
ATP	5957	186	Cordycepin triphosphate	65562	9	40	5	45
ATP	5957	186	Cordycepin triphosphate	65562	119	45	5	50
ATP	5957	186	Cordycepin triphosphate	65562	130	53	1	54
ATP	5957	186	Cordycepin triphosphate	65562	157	60	9	69
ATP	5957	186	Cordycepin triphosphate	65562	224	42	8	50
ATP	5957	186	Cordycepin triphosphate	65562	227	42	13	55
ATP	5957	186	Cordycepin triphosphate	65562	311	51	7	58
ATP	5957	186	Cordycepin triphosphate	65562	343	58	10	68
ATP	5957	186	Cordycepin triphosphate	65562	349	41	5	46
ATP	5957	202	Cordycepin triphosphate	65562	1	44	2	46
ATP	5957	202	Cordycepin triphosphate	65562	9	59	9	68
ATP	5957	202	Cordycepin triphosphate	65562	119	75	31	106
ATP	5957	202	Cordycepin triphosphate	65562	130	40	3	43
ATP	5957	202	Cordycepin triphosphate	65562	157	40	8	48
ATP	5957	202	Cordycepin triphosphate	65562	224	55	13	68
ATP	5957	202	Cordycepin triphosphate	65562	227	53	12	65
ATP	5957	202	Cordycepin triphosphate	65562	311	43	7	50
ATP	5957	202	Cordycepin triphosphate	65562	343	53	10	63
ATP	5957	202	Cordycepin triphosphate	65562	349	35	3	38
ATP	5957	228	Cordycepin triphosphate	65562	1	37	2	39
ATP	5957	228	Cordycepin triphosphate	65562	9	48	13	61
ATP	5957	228	Cordycepin triphosphate	65562	119	70	15	85
ATP	5957	228	Cordycepin triphosphate	65562	130	45	2	47
ATP	5957	228	Cordycepin triphosphate	65562	157	45	10	55
ATP	5957	228	Cordycepin triphosphate	65562	224	59	25	84
ATP	5957	228	Cordycepin triphosphate	65562	227	48	15	63
ATP	5957	228	Cordycepin triphosphate	65562	311	33	1	34
ATP	5957	228	Cordycepin triphosphate	65562	343	67	27	94
ATP	5957	228	Cordycepin triphosphate	65562	349	31	3	34
ATP	5957	353	Cordycepin triphosphate	65562	1	62	7	69
ATP	5957	353	Cordycepin triphosphate	65562	9	39	2	41
ATP	5957	353	Cordycepin triphosphate	65562	119	43	1	44
ATP	5957	353	Cordycepin triphosphate	65562	130	59	8	67
ATP	5957	353	Cordycepin triphosphate	65562	157	55	10	65
ATP	5957	353	Cordycepin triphosphate	65562	224	42	3	45
ATP	5957	353	Cordycepin triphosphate	65562	227	43	3	46
ATP	5957	353	Cordycepin triphosphate	65562	311	75	1	76
ATP	5957	353	Cordycepin triphosphate	65562	343	45	3	48
ATP	5957	353	Cordycepin triphosphate	65562	349	59	5	64
ATP	5957	363	Cordycepin triphosphate	65562	1	41	3	44
ATP	5957	363	Cordycepin triphosphate	65562	9	56	22	78
ATP	5957	363	Cordycepin triphosphate	65562	119	57	18	75
ATP	5957	363	Cordycepin triphosphate	65562	130	36	0	36
ATP	5957	363	Cordycepin triphosphate	65562	157	41	4	45
ATP	5957	363	Cordycepin triphosphate	65562	224	86	43	129
ATP	5957	363	Cordycepin triphosphate	65562	227	56	22	78
ATP	5957	363	Cordycepin triphosphate	65562	311	42	3	45
ATP	5957	363	Cordycepin triphosphate	65562	343	58	31	89
ATP	5957	363	Cordycepin triphosphate	65562	349	40	0	40
ATP	5957	371	Cordycepin triphosphate	65562	1	59	6	65
ATP	5957	371	Cordycepin triphosphate	65562	9	46	19	65
ATP	5957	371	Cordycepin triphosphate	65562	119	43	4	47
ATP	5957	371	Cordycepin triphosphate	65562	130	63	9	72
ATP	5957	371	Cordycepin triphosphate	65562	157	57	6	63
ATP	5957	371	Cordycepin triphosphate	65562	224	36	6	42
ATP	5957	371	Cordycepin triphosphate	65562	227	40	5	45
ATP	5957	371	Cordycepin triphosphate	65562	311	63	5	68
ATP	5957	371	Cordycepin triphosphate	65562	343	56	28	84
ATP	5957	371	Cordycepin triphosphate	65562	349	63	6	69
ATP	5957	1	Cordycepin diphosphate	11235268	2	52	6	58
ATP	5957	1	Cordycepin diphosphate	11235268	48	45	15	60
ATP	5957	1	Cordycepin diphosphate	11235268	65	41	4	45
ATP	5957	1	Cordycepin diphosphate	11235268	67	43	3	46
ATP	5957	1	Cordycepin diphosphate	11235268	94	58	25	83
ATP	5957	1	Cordycepin diphosphate	11235268	108	50	12	62
ATP	5957	1	Cordycepin diphosphate	11235268	125	54	0	54
ATP	5957	1	Cordycepin diphosphate	11235268	195	47	11	58
ATP	5957	1	Cordycepin diphosphate	11235268	218	65	24	89
ATP	5957	1	Cordycepin diphosphate	11235268	252	59	6	65
ATP	5957	110	Cordycepin diphosphate	11235268	2	40	3	43
ATP	5957	110	Cordycepin diphosphate	11235268	48	38	1	39
ATP	5957	110	Cordycepin diphosphate	11235268	65	46	3	49
ATP	5957	110	Cordycepin diphosphate	11235268	67	45	1	46
ATP	5957	110	Cordycepin diphosphate	11235268	94	55	2	57
ATP	5957	110	Cordycepin diphosphate	11235268	108	61	1	62
ATP	5957	110	Cordycepin diphosphate	11235268	125	53	10	63
ATP	5957	110	Cordycepin diphosphate	11235268	195	46	1	47
ATP	5957	110	Cordycepin diphosphate	11235268	218	47	5	52
ATP	5957	110	Cordycepin diphosphate	11235268	252	59	1	60
ATP	5957	150	Cordycepin diphosphate	11235268	2	53	5	58
ATP	5957	150	Cordycepin diphosphate	11235268	48	68	36	104
ATP	5957	150	Cordycepin diphosphate	11235268	65	86	47	133
ATP	5957	150	Cordycepin diphosphate	11235268	67	57	12	69
ATP	5957	150	Cordycepin diphosphate	11235268	94	47	9	56
ATP	5957	150	Cordycepin diphosphate	11235268	108	47	7	54
ATP	5957	150	Cordycepin diphosphate	11235268	125	36	1	37
ATP	5957	150	Cordycepin diphosphate	11235268	195	55	12	67
ATP	5957	150	Cordycepin diphosphate	11235268	218	41	2	43
ATP	5957	150	Cordycepin diphosphate	11235268	252	41	4	45
ATP	5957	165	Cordycepin diphosphate	11235268	2	51	20	71
ATP	5957	165	Cordycepin diphosphate	11235268	48	39	4	43
ATP	5957	165	Cordycepin diphosphate	11235268	65	46	8	54
ATP	5957	165	Cordycepin diphosphate	11235268	67	47	15	62
ATP	5957	165	Cordycepin diphosphate	11235268	94	54	11	65
ATP	5957	165	Cordycepin diphosphate	11235268	108	49	7	56
ATP	5957	165	Cordycepin diphosphate	11235268	125	53	2	55
ATP	5957	165	Cordycepin diphosphate	11235268	195	49	13	62
ATP	5957	165	Cordycepin diphosphate	11235268	218	52	6	58
ATP	5957	165	Cordycepin diphosphate	11235268	252	51	9	60
ATP	5957	186	Cordycepin diphosphate	11235268	2	69	29	98
ATP	5957	186	Cordycepin diphosphate	11235268	48	34	3	37
ATP	5957	186	Cordycepin diphosphate	11235268	65	49	11	60
ATP	5957	186	Cordycepin diphosphate	11235268	67	49	5	54
ATP	5957	186	Cordycepin diphosphate	11235268	94	52	9	61
ATP	5957	186	Cordycepin diphosphate	11235268	108	50	4	54
ATP	5957	186	Cordycepin diphosphate	11235268	125	47	1	48
ATP	5957	186	Cordycepin diphosphate	11235268	195	45	7	52
ATP	5957	186	Cordycepin diphosphate	11235268	218	55	8	63
ATP	5957	186	Cordycepin diphosphate	11235268	252	39	7	46
ATP	5957	202	Cordycepin diphosphate	11235268	2	51	19	70
ATP	5957	202	Cordycepin diphosphate	11235268	48	66	11	77
ATP	5957	202	Cordycepin diphosphate	11235268	65	58	13	71
ATP	5957	202	Cordycepin diphosphate	11235268	67	72	33	105
ATP	5957	202	Cordycepin diphosphate	11235268	94	43	7	50
ATP	5957	202	Cordycepin diphosphate	11235268	108	40	5	45
ATP	5957	202	Cordycepin diphosphate	11235268	125	44	1	45
ATP	5957	202	Cordycepin diphosphate	11235268	195	55	11	66
ATP	5957	202	Cordycepin diphosphate	11235268	218	40	6	46
ATP	5957	202	Cordycepin diphosphate	11235268	252	42	9	51
ATP	5957	228	Cordycepin diphosphate	11235268	2	52	18	70
ATP	5957	228	Cordycepin diphosphate	11235268	48	54	16	70
ATP	5957	228	Cordycepin diphosphate	11235268	65	57	15	72
ATP	5957	228	Cordycepin diphosphate	11235268	67	69	12	81
ATP	5957	228	Cordycepin diphosphate	11235268	94	40	4	44
ATP	5957	228	Cordycepin diphosphate	11235268	108	37	5	42
ATP	5957	228	Cordycepin diphosphate	11235268	125	42	1	43
ATP	5957	228	Cordycepin diphosphate	11235268	195	58	20	78
ATP	5957	228	Cordycepin diphosphate	11235268	218	47	10	57
ATP	5957	228	Cordycepin diphosphate	11235268	252	50	33	83
ATP	5957	353	Cordycepin diphosphate	11235268	2	57	2	59
ATP	5957	353	Cordycepin diphosphate	11235268	48	41	2	43
ATP	5957	353	Cordycepin diphosphate	11235268	65	48	8	56
ATP	5957	353	Cordycepin diphosphate	11235268	67	47	1	48
ATP	5957	353	Cordycepin diphosphate	11235268	94	56	4	60
ATP	5957	353	Cordycepin diphosphate	11235268	108	54	7	61
ATP	5957	353	Cordycepin diphosphate	11235268	125	61	6	67
ATP	5957	353	Cordycepin diphosphate	11235268	195	42	7	49
ATP	5957	353	Cordycepin diphosphate	11235268	218	61	6	67
ATP	5957	353	Cordycepin diphosphate	11235268	252	59	3	62
ATP	5957	363	Cordycepin diphosphate	11235268	2	52	8	60
ATP	5957	363	Cordycepin diphosphate	11235268	48	63	26	89
ATP	5957	363	Cordycepin diphosphate	11235268	65	60	15	75
ATP	5957	363	Cordycepin diphosphate	11235268	67	51	7	58
ATP	5957	363	Cordycepin diphosphate	11235268	94	51	12	63
ATP	5957	363	Cordycepin diphosphate	11235268	108	35	5	40
ATP	5957	363	Cordycepin diphosphate	11235268	125	45	2	47
ATP	5957	363	Cordycepin diphosphate	11235268	195	51	11	62
ATP	5957	363	Cordycepin diphosphate	11235268	218	44	7	51
ATP	5957	363	Cordycepin diphosphate	11235268	252	37	3	40
ATP	5957	371	Cordycepin diphosphate	11235268	2	50	10	60
ATP	5957	371	Cordycepin diphosphate	11235268	48	40	6	46
ATP	5957	371	Cordycepin diphosphate	11235268	65	49	11	60
ATP	5957	371	Cordycepin diphosphate	11235268	67	53	23	76
ATP	5957	371	Cordycepin diphosphate	11235268	94	64	19	83
ATP	5957	371	Cordycepin diphosphate	11235268	108	65	20	85
ATP	5957	371	Cordycepin diphosphate	11235268	125	62	5	67
ATP	5957	371	Cordycepin diphosphate	11235268	195	58	28	86
ATP	5957	371	Cordycepin diphosphate	11235268	218	58	6	64
ATP	5957	371	Cordycepin diphosphate	11235268	252	61	27	88
ATP	5957	1	Cordycepin monophosphate	9883997	2	77	55	132
ATP	5957	1	Cordycepin monophosphate	9883997	3	51	15	66
ATP	5957	1	Cordycepin monophosphate	9883997	7	72	26	98
ATP	5957	1	Cordycepin monophosphate	9883997	10	47	3	50
ATP	5957	1	Cordycepin monophosphate	9883997	11	64	26	90
ATP	5957	1	Cordycepin monophosphate	9883997	15	45	3	48
ATP	5957	1	Cordycepin monophosphate	9883997	22	49	6	55
ATP	5957	1	Cordycepin monophosphate	9883997	26	51	6	57
ATP	5957	1	Cordycepin monophosphate	9883997	31	55	4	59
ATP	5957	1	Cordycepin monophosphate	9883997	39	57	1	58
ATP	5957	110	Cordycepin monophosphate	9883997	2	52	2	54
ATP	5957	110	Cordycepin monophosphate	9883997	3	43	1	44
ATP	5957	110	Cordycepin monophosphate	9883997	7	55	7	62
ATP	5957	110	Cordycepin monophosphate	9883997	10	56	2	58
ATP	5957	110	Cordycepin monophosphate	9883997	11	54	1	55
ATP	5957	110	Cordycepin monophosphate	9883997	15	40	2	42
ATP	5957	110	Cordycepin monophosphate	9883997	22	50	1	51
ATP	5957	110	Cordycepin monophosphate	9883997	26	49	1	50
ATP	5957	110	Cordycepin monophosphate	9883997	31	58	3	61
ATP	5957	110	Cordycepin monophosphate	9883997	39	52	8	60
ATP	5957	150	Cordycepin monophosphate	9883997	2	47	12	59
ATP	5957	150	Cordycepin monophosphate	9883997	3	63	35	98
ATP	5957	150	Cordycepin monophosphate	9883997	7	50	13	63
ATP	5957	150	Cordycepin monophosphate	9883997	10	37	8	45
ATP	5957	150	Cordycepin monophosphate	9883997	11	55	13	68
ATP	5957	150	Cordycepin monophosphate	9883997	15	61	27	88
ATP	5957	150	Cordycepin monophosphate	9883997	22	70	33	103
ATP	5957	150	Cordycepin monophosphate	9883997	26	58	10	68
ATP	5957	150	Cordycepin monophosphate	9883997	31	46	8	54
ATP	5957	150	Cordycepin monophosphate	9883997	39	46	1	47
ATP	5957	165	Cordycepin monophosphate	9883997	2	52	10	62
ATP	5957	165	Cordycepin monophosphate	9883997	3	41	5	46
ATP	5957	165	Cordycepin monophosphate	9883997	7	53	10	63
ATP	5957	165	Cordycepin monophosphate	9883997	10	50	13	63
ATP	5957	165	Cordycepin monophosphate	9883997	11	49	11	60
ATP	5957	165	Cordycepin monophosphate	9883997	15	44	7	51
ATP	5957	165	Cordycepin monophosphate	9883997	22	40	5	45
ATP	5957	165	Cordycepin monophosphate	9883997	26	52	6	58
ATP	5957	165	Cordycepin monophosphate	9883997	31	46	5	51
ATP	5957	165	Cordycepin monophosphate	9883997	39	45	5	50
ATP	5957	186	Cordycepin monophosphate	9883997	2	53	5	58
ATP	5957	186	Cordycepin monophosphate	9883997	3	47	8	55
ATP	5957	186	Cordycepin monophosphate	9883997	7	47	3	50
ATP	5957	186	Cordycepin monophosphate	9883997	10	42	9	51
ATP	5957	186	Cordycepin monophosphate	9883997	11	41	11	52
ATP	5957	186	Cordycepin monophosphate	9883997	15	39	6	45
ATP	5957	186	Cordycepin monophosphate	9883997	22	38	5	43
ATP	5957	186	Cordycepin monophosphate	9883997	26	55	10	65
ATP	5957	186	Cordycepin monophosphate	9883997	31	42	9	51
ATP	5957	186	Cordycepin monophosphate	9883997	39	40	4	44
ATP	5957	202	Cordycepin monophosphate	9883997	2	46	3	49
ATP	5957	202	Cordycepin monophosphate	9883997	3	62	10	72
ATP	5957	202	Cordycepin monophosphate	9883997	7	47	4	51
ATP	5957	202	Cordycepin monophosphate	9883997	10	54	5	59
ATP	5957	202	Cordycepin monophosphate	9883997	11	48	4	52
ATP	5957	202	Cordycepin monophosphate	9883997	15	56	11	67
ATP	5957	202	Cordycepin monophosphate	9883997	22	60	11	71
ATP	5957	202	Cordycepin monophosphate	9883997	26	58	32	90
ATP	5957	202	Cordycepin monophosphate	9883997	31	48	17	65
ATP	5957	202	Cordycepin monophosphate	9883997	39	47	1	48
ATP	5957	228	Cordycepin monophosphate	9883997	2	47	2	49
ATP	5957	228	Cordycepin monophosphate	9883997	3	57	14	71
ATP	5957	228	Cordycepin monophosphate	9883997	7	46	3	49
ATP	5957	228	Cordycepin monophosphate	9883997	10	48	6	54
ATP	5957	228	Cordycepin monophosphate	9883997	11	49	4	53
ATP	5957	228	Cordycepin monophosphate	9883997	15	51	9	60
ATP	5957	228	Cordycepin monophosphate	9883997	22	64	21	85
ATP	5957	228	Cordycepin monophosphate	9883997	26	67	15	82
ATP	5957	228	Cordycepin monophosphate	9883997	31	36	3	39
ATP	5957	228	Cordycepin monophosphate	9883997	39	45	4	49
ATP	5957	353	Cordycepin monophosphate	9883997	2	60	8	68
ATP	5957	353	Cordycepin monophosphate	9883997	3	50	8	58
ATP	5957	353	Cordycepin monophosphate	9883997	7	55	10	65
ATP	5957	353	Cordycepin monophosphate	9883997	10	55	9	64
ATP	5957	353	Cordycepin monophosphate	9883997	11	53	9	62
ATP	5957	353	Cordycepin monophosphate	9883997	15	48	3	51
ATP	5957	353	Cordycepin monophosphate	9883997	22	46	1	47
ATP	5957	353	Cordycepin monophosphate	9883997	26	49	20	69
ATP	5957	353	Cordycepin monophosphate	9883997	31	62	7	69
ATP	5957	353	Cordycepin monophosphate	9883997	39	55	5	60
ATP	5957	363	Cordycepin monophosphate	9883997	2	44	4	48
ATP	5957	363	Cordycepin monophosphate	9883997	3	60	9	69
ATP	5957	363	Cordycepin monophosphate	9883997	7	48	4	52
ATP	5957	363	Cordycepin monophosphate	9883997	10	51	5	56
ATP	5957	363	Cordycepin monophosphate	9883997	11	52	7	59
ATP	5957	363	Cordycepin monophosphate	9883997	15	65	26	91
ATP	5957	363	Cordycepin monophosphate	9883997	22	67	18	85
ATP	5957	363	Cordycepin monophosphate	9883997	26	52	4	56
ATP	5957	363	Cordycepin monophosphate	9883997	31	40	3	43
ATP	5957	363	Cordycepin monophosphate	9883997	39	48	1	49
ATP	5957	371	Cordycepin monophosphate	9883997	2	58	21	79
ATP	5957	371	Cordycepin monophosphate	9883997	3	49	16	65
ATP	5957	371	Cordycepin monophosphate	9883997	7	62	30	92
ATP	5957	371	Cordycepin monophosphate	9883997	10	57	16	73
ATP	5957	371	Cordycepin monophosphate	9883997	11	60	28	88
ATP	5957	371	Cordycepin monophosphate	9883997	15	46	13	59
ATP	5957	371	Cordycepin monophosphate	9883997	22	57	15	72
ATP	5957	371	Cordycepin monophosphate	9883997	26	65	33	98
ATP	5957	371	Cordycepin monophosphate	9883997	31	63	24	87
ATP	5957	371	Cordycepin monophosphate	9883997	39	62	2	64
ATP	5957	1	inosine	135398641	1	51	3	54
ATP	5957	1	inosine	135398641	5	49	6	55
ATP	5957	1	inosine	135398641	6	52	7	59
ATP	5957	1	inosine	135398641	7	49	2	51
ATP	5957	1	inosine	135398641	10	55	9	64
ATP	5957	1	inosine	135398641	11	48	7	55
ATP	5957	1	inosine	135398641	12	46	7	53
ATP	5957	1	inosine	135398641	13	54	4	58
ATP	5957	1	inosine	135398641	14	42	13	55
ATP	5957	1	inosine	135398641	15	60	5	65
ATP	5957	110	inosine	135398641	1	46	2	48
ATP	5957	110	inosine	135398641	5	48	5	53
ATP	5957	110	inosine	135398641	6	42	5	47
ATP	5957	110	inosine	135398641	7	54	7	61
ATP	5957	110	inosine	135398641	10	53	3	56
ATP	5957	110	inosine	135398641	11	47	5	52
ATP	5957	110	inosine	135398641	12	50	5	55
ATP	5957	110	inosine	135398641	13	52	2	54
ATP	5957	110	inosine	135398641	14	49	8	57
ATP	5957	110	inosine	135398641	15	51	3	54
ATP	5957	150	inosine	135398641	1	45	3	48
ATP	5957	150	inosine	135398641	5	45	5	50
ATP	5957	150	inosine	135398641	6	42	3	45
ATP	5957	150	inosine	135398641	7	46	11	57
ATP	5957	150	inosine	135398641	10	48	5	53
ATP	5957	150	inosine	135398641	11	51	5	56
ATP	5957	150	inosine	135398641	12	45	4	49
ATP	5957	150	inosine	135398641	13	50	4	54
ATP	5957	150	inosine	135398641	14	48	4	52
ATP	5957	150	inosine	135398641	15	45	4	49
ATP	5957	165	inosine	135398641	1	48	5	53
ATP	5957	165	inosine	135398641	5	42	7	49
ATP	5957	165	inosine	135398641	6	50	3	53
ATP	5957	165	inosine	135398641	7	46	4	50
ATP	5957	165	inosine	135398641	10	48	3	51
ATP	5957	165	inosine	135398641	11	52	8	60
ATP	5957	165	inosine	135398641	12	51	5	56
ATP	5957	165	inosine	135398641	13	59	11	70
ATP	5957	165	inosine	135398641	14	51	2	53
ATP	5957	165	inosine	135398641	15	45	4	49
ATP	5957	186	inosine	135398641	1	44	5	49
ATP	5957	186	inosine	135398641	5	43	6	49
ATP	5957	186	inosine	135398641	6	45	5	50
ATP	5957	186	inosine	135398641	7	46	4	50
ATP	5957	186	inosine	135398641	10	43	2	45
ATP	5957	186	inosine	135398641	11	49	3	52
ATP	5957	186	inosine	135398641	12	47	4	51
ATP	5957	186	inosine	135398641	13	43	7	50
ATP	5957	186	inosine	135398641	14	46	5	51
ATP	5957	186	inosine	135398641	15	40	6	46
ATP	5957	202	inosine	135398641	1	51	5	56
ATP	5957	202	inosine	135398641	5	51	6	57
ATP	5957	202	inosine	135398641	6	45	3	48
ATP	5957	202	inosine	135398641	7	46	8	54
ATP	5957	202	inosine	135398641	10	55	6	61
ATP	5957	202	inosine	135398641	11	47	5	52
ATP	5957	202	inosine	135398641	12	40	3	43
ATP	5957	202	inosine	135398641	13	45	3	48
ATP	5957	202	inosine	135398641	14	46	1	47
ATP	5957	202	inosine	135398641	15	49	6	55
ATP	5957	228	inosine	135398641	1	49	5	54
ATP	5957	228	inosine	135398641	5	44	3	47
ATP	5957	228	inosine	135398641	6	46	2	48
ATP	5957	228	inosine	135398641	7	44	6	50
ATP	5957	228	inosine	135398641	10	53	6	59
ATP	5957	228	inosine	135398641	11	47	6	53
ATP	5957	228	inosine	135398641	12	47	5	52
ATP	5957	228	inosine	135398641	13	45	3	48
ATP	5957	228	inosine	135398641	14	51	4	55
ATP	5957	228	inosine	135398641	15	44	6	50
ATP	5957	353	inosine	135398641	1	58	8	66
ATP	5957	353	inosine	135398641	5	54	13	67
ATP	5957	353	inosine	135398641	6	55	3	58
ATP	5957	353	inosine	135398641	7	58	6	64
ATP	5957	353	inosine	135398641	10	50	9	59
ATP	5957	353	inosine	135398641	11	54	5	59
ATP	5957	353	inosine	135398641	12	57	3	60
ATP	5957	353	inosine	135398641	13	56	8	64
ATP	5957	353	inosine	135398641	14	56	4	60
ATP	5957	353	inosine	135398641	15	50	5	55
ATP	5957	363	inosine	135398641	1	51	6	57
ATP	5957	363	inosine	135398641	5	46	2	48
ATP	5957	363	inosine	135398641	6	51	3	54
ATP	5957	363	inosine	135398641	7	55	3	58
ATP	5957	363	inosine	135398641	10	51	8	59
ATP	5957	363	inosine	135398641	11	53	3	56
ATP	5957	363	inosine	135398641	12	57	5	62
ATP	5957	363	inosine	135398641	13	44	3	47
ATP	5957	363	inosine	135398641	14	38	3	41
ATP	5957	363	inosine	135398641	15	45	6	51
ATP	5957	371	inosine	135398641	1	48	4	52
ATP	5957	371	inosine	135398641	5	54	7	61
ATP	5957	371	inosine	135398641	6	58	7	65
ATP	5957	371	inosine	135398641	7	55	2	57
ATP	5957	371	inosine	135398641	10	55	13	68
ATP	5957	371	inosine	135398641	11	56	4	60
ATP	5957	371	inosine	135398641	12	58	5	63
ATP	5957	371	inosine	135398641	13	42	3	45
ATP	5957	371	inosine	135398641	14	48	4	52
ATP	5957	371	inosine	135398641	15	62	19	81
ATP	0	0	inosine triphosphate	0	0	0	0	0
ATP	0	0	inosine diphosphate	0	0	0	0	0
ATP	5957	1	inosine monophosphate	135398640	1	65	23	88
ATP	5957	1	inosine monophosphate	135398640	13	52	5	57
ATP	5957	1	inosine monophosphate	135398640	16	49	7	56
ATP	5957	1	inosine monophosphate	135398640	20	46	2	48
ATP	5957	1	inosine monophosphate	135398640	21	62	20	82
ATP	5957	1	inosine monophosphate	135398640	49	55	3	58
ATP	5957	1	inosine monophosphate	135398640	54	48	7	55
ATP	5957	1	inosine monophosphate	135398640	60	62	7	69
ATP	5957	1	inosine monophosphate	135398640	61	58	4	62
ATP	5957	1	inosine monophosphate	135398640	62	54	8	62
ATP	5957	110	inosine monophosphate	135398640	1	52	1	53
ATP	5957	110	inosine monophosphate	135398640	13	49	7	56
ATP	5957	110	inosine monophosphate	135398640	16	50	9	59
ATP	5957	110	inosine monophosphate	135398640	20	41	13	54
ATP	5957	110	inosine monophosphate	135398640	21	54	2	56
ATP	5957	110	inosine monophosphate	135398640	49	53	6	59
ATP	5957	110	inosine monophosphate	135398640	54	47	4	51
ATP	5957	110	inosine monophosphate	135398640	60	56	6	62
ATP	5957	110	inosine monophosphate	135398640	61	47	5	52
ATP	5957	110	inosine monophosphate	135398640	62	62	4	66
ATP	5957	150	inosine monophosphate	135398640	1	53	13	66
ATP	5957	150	inosine monophosphate	135398640	13	56	5	61
ATP	5957	150	inosine monophosphate	135398640	16	52	2	54
ATP	5957	150	inosine monophosphate	135398640	20	60	9	69
ATP	5957	150	inosine monophosphate	135398640	21	41	3	44
ATP	5957	150	inosine monophosphate	135398640	49	41	4	45
ATP	5957	150	inosine monophosphate	135398640	54	63	19	82
ATP	5957	150	inosine monophosphate	135398640	60	43	4	47
ATP	5957	150	inosine monophosphate	135398640	61	45	7	52
ATP	5957	150	inosine monophosphate	135398640	62	47	6	53
ATP	5957	165	inosine monophosphate	135398640	1	47	8	55
ATP	5957	165	inosine monophosphate	135398640	13	58	3	61
ATP	5957	165	inosine monophosphate	135398640	16	56	6	62
ATP	5957	165	inosine monophosphate	135398640	20	46	1	47
ATP	5957	165	inosine monophosphate	135398640	21	51	9	60
ATP	5957	165	inosine monophosphate	135398640	49	54	4	58
ATP	5957	165	inosine monophosphate	135398640	54	47	5	52
ATP	5957	165	inosine monophosphate	135398640	60	51	7	58
ATP	5957	165	inosine monophosphate	135398640	61	58	5	63
ATP	5957	165	inosine monophosphate	135398640	62	64	13	77
ATP	5957	186	inosine monophosphate	135398640	1	41	5	46
ATP	5957	186	inosine monophosphate	135398640	13	50	8	58
ATP	5957	186	inosine monophosphate	135398640	16	57	3	60
ATP	5957	186	inosine monophosphate	135398640	20	44	3	47
ATP	5957	186	inosine monophosphate	135398640	21	43	4	47
ATP	5957	186	inosine monophosphate	135398640	49	56	3	59
ATP	5957	186	inosine monophosphate	135398640	54	38	5	43
ATP	5957	186	inosine monophosphate	135398640	60	45	7	52
ATP	5957	186	inosine monophosphate	135398640	61	54	2	56
ATP	5957	186	inosine monophosphate	135398640	62	50	6	56
ATP	5957	202	inosine monophosphate	135398640	1	56	4	60
ATP	5957	202	inosine monophosphate	135398640	13	51	2	53
ATP	5957	202	inosine monophosphate	135398640	16	45	3	48
ATP	5957	202	inosine monophosphate	135398640	20	58	3	61
ATP	5957	202	inosine monophosphate	135398640	21	49	4	53
ATP	5957	202	inosine monophosphate	135398640	49	42	3	45
ATP	5957	202	inosine monophosphate	135398640	54	64	12	76
ATP	5957	202	inosine monophosphate	135398640	60	43	2	45
ATP	5957	202	inosine monophosphate	135398640	61	46	3	49
ATP	5957	202	inosine monophosphate	135398640	62	45	3	48
ATP	5957	228	inosine monophosphate	135398640	1	54	8	62
ATP	5957	228	inosine monophosphate	135398640	13	55	6	61
ATP	5957	228	inosine monophosphate	135398640	16	56	6	62
ATP	5957	228	inosine monophosphate	135398640	20	46	1	47
ATP	5957	228	inosine monophosphate	135398640	21	43	4	47
ATP	5957	228	inosine monophosphate	135398640	49	53	1	54
ATP	5957	228	inosine monophosphate	135398640	54	53	5	58
ATP	5957	228	inosine monophosphate	135398640	60	41	7	48
ATP	5957	228	inosine monophosphate	135398640	61	49	1	50
ATP	5957	228	inosine monophosphate	135398640	62	56	5	61
ATP	5957	353	inosine monophosphate	135398640	1	54	10	64
ATP	5957	353	inosine monophosphate	135398640	13	58	10	68
ATP	5957	353	inosine monophosphate	135398640	16	50	6	56
ATP	5957	353	inosine monophosphate	135398640	20	52	6	58
ATP	5957	353	inosine monophosphate	135398640	21	57	5	62
ATP	5957	353	inosine monophosphate	135398640	49	65	10	75
ATP	5957	353	inosine monophosphate	135398640	54	43	3	46
ATP	5957	353	inosine monophosphate	135398640	60	59	4	63
ATP	5957	353	inosine monophosphate	135398640	61	56	6	62
ATP	5957	353	inosine monophosphate	135398640	62	63	13	76
ATP	5957	363	inosine monophosphate	135398640	1	54	5	59
ATP	5957	363	inosine monophosphate	135398640	13	56	7	63
ATP	5957	363	inosine monophosphate	135398640	16	52	4	56
ATP	5957	363	inosine monophosphate	135398640	20	56	8	64
ATP	5957	363	inosine monophosphate	135398640	21	52	6	58
ATP	5957	363	inosine monophosphate	135398640	49	44	4	48
ATP	5957	363	inosine monophosphate	135398640	54	58	5	63
ATP	5957	363	inosine monophosphate	135398640	60	41	6	47
ATP	5957	363	inosine monophosphate	135398640	61	43	3	46
ATP	5957	363	inosine monophosphate	135398640	62	41	3	44
ATP	5957	371	inosine monophosphate	135398640	1	54	13	67
ATP	5957	371	inosine monophosphate	135398640	13	48	3	51
ATP	5957	371	inosine monophosphate	135398640	16	45	4	49
ATP	5957	371	inosine monophosphate	135398640	20	45	1	46
ATP	5957	371	inosine monophosphate	135398640	21	63	13	76
ATP	5957	371	inosine monophosphate	135398640	49	59	4	63
ATP	5957	371	inosine monophosphate	135398640	54	48	5	53
ATP	5957	371	inosine monophosphate	135398640	60	56	11	67
ATP	5957	371	inosine monophosphate	135398640	61	54	4	58
ATP	5957	371	inosine monophosphate	135398640	62	53	6	59
ATP	5957	1	Guanosine	135398635	1	54	3	57
ATP	5957	1	Guanosine	135398635	2	57	8	65
ATP	5957	1	Guanosine	135398635	6	54	6	60
ATP	5957	1	Guanosine	135398635	7	51	3	54
ATP	5957	1	Guanosine	135398635	9	47	4	51
ATP	5957	1	Guanosine	135398635	10	57	9	66
ATP	5957	1	Guanosine	135398635	11	49	7	56
ATP	5957	1	Guanosine	135398635	12	55	16	71
ATP	5957	1	Guanosine	135398635	15	63	4	67
ATP	5957	1	Guanosine	135398635	16	48	4	52
ATP	5957	110	Guanosine	135398635	1	45	2	47
ATP	5957	110	Guanosine	135398635	2	43	2	45
ATP	5957	110	Guanosine	135398635	6	46	5	51
ATP	5957	110	Guanosine	135398635	7	48	8	56
ATP	5957	110	Guanosine	135398635	9	49	5	54
ATP	5957	110	Guanosine	135398635	10	45	4	49
ATP	5957	110	Guanosine	135398635	11	50	6	56
ATP	5957	110	Guanosine	135398635	12	52	4	56
ATP	5957	110	Guanosine	135398635	15	55	4	59
ATP	5957	110	Guanosine	135398635	16	51	6	57
ATP	5957	150	Guanosine	135398635	1	44	3	47
ATP	5957	150	Guanosine	135398635	2	44	5	49
ATP	5957	150	Guanosine	135398635	6	41	6	47
ATP	5957	150	Guanosine	135398635	7	48	11	59
ATP	5957	150	Guanosine	135398635	9	37	3	40
ATP	5957	150	Guanosine	135398635	10	46	4	50
ATP	5957	150	Guanosine	135398635	11	51	4	55
ATP	5957	150	Guanosine	135398635	12	45	3	48
ATP	5957	150	Guanosine	135398635	15	45	4	49
ATP	5957	150	Guanosine	135398635	16	52	9	61
ATP	5957	165	Guanosine	135398635	1	52	4	56
ATP	5957	165	Guanosine	135398635	2	49	7	56
ATP	5957	165	Guanosine	135398635	6	50	3	53
ATP	5957	165	Guanosine	135398635	7	43	5	48
ATP	5957	165	Guanosine	135398635	9	47	5	52
ATP	5957	165	Guanosine	135398635	10	53	4	57
ATP	5957	165	Guanosine	135398635	11	50	11	61
ATP	5957	165	Guanosine	135398635	12	50	6	56
ATP	5957	165	Guanosine	135398635	15	49	7	56
ATP	5957	165	Guanosine	135398635	16	55	6	61
ATP	5957	186	Guanosine	135398635	1	47	5	52
ATP	5957	186	Guanosine	135398635	2	45	4	49
ATP	5957	186	Guanosine	135398635	6	45	5	50
ATP	5957	186	Guanosine	135398635	7	46	4	50
ATP	5957	186	Guanosine	135398635	9	53	3	56
ATP	5957	186	Guanosine	135398635	10	47	2	49
ATP	5957	186	Guanosine	135398635	11	50	2	52
ATP	5957	186	Guanosine	135398635	12	50	2	52
ATP	5957	186	Guanosine	135398635	15	41	6	47
ATP	5957	186	Guanosine	135398635	16	50	4	54
ATP	5957	202	Guanosine	135398635	1	52	2	54
ATP	5957	202	Guanosine	135398635	2	47	4	51
ATP	5957	202	Guanosine	135398635	6	44	3	47
ATP	5957	202	Guanosine	135398635	7	47	6	53
ATP	5957	202	Guanosine	135398635	9	41	4	45
ATP	5957	202	Guanosine	135398635	10	56	5	61
ATP	5957	202	Guanosine	135398635	11	47	2	49
ATP	5957	202	Guanosine	135398635	12	42	4	46
ATP	5957	202	Guanosine	135398635	15	49	7	56
ATP	5957	202	Guanosine	135398635	16	55	3	58
ATP	5957	228	Guanosine	135398635	1	51	4	55
ATP	5957	228	Guanosine	135398635	2	45	7	52
ATP	5957	228	Guanosine	135398635	6	44	1	45
ATP	5957	228	Guanosine	135398635	7	43	6	49
ATP	5957	228	Guanosine	135398635	9	45	4	49
ATP	5957	228	Guanosine	135398635	10	56	5	61
ATP	5957	228	Guanosine	135398635	11	48	7	55
ATP	5957	228	Guanosine	135398635	12	50	14	64
ATP	5957	228	Guanosine	135398635	15	44	6	50
ATP	5957	228	Guanosine	135398635	16	55	2	57
ATP	5957	353	Guanosine	135398635	1	55	7	62
ATP	5957	353	Guanosine	135398635	2	54	6	60
ATP	5957	353	Guanosine	135398635	6	58	3	61
ATP	5957	353	Guanosine	135398635	7	59	8	67
ATP	5957	353	Guanosine	135398635	9	61	3	64
ATP	5957	353	Guanosine	135398635	10	51	10	61
ATP	5957	353	Guanosine	135398635	11	56	5	61
ATP	5957	353	Guanosine	135398635	12	59	3	62
ATP	5957	353	Guanosine	135398635	15	52	4	56
ATP	5957	353	Guanosine	135398635	16	58	8	66
ATP	5957	363	Guanosine	135398635	1	50	5	55
ATP	5957	363	Guanosine	135398635	2	43	3	46
ATP	5957	363	Guanosine	135398635	6	50	3	53
ATP	5957	363	Guanosine	135398635	7	53	3	56
ATP	5957	363	Guanosine	135398635	9	57	4	61
ATP	5957	363	Guanosine	135398635	10	51	9	60
ATP	5957	363	Guanosine	135398635	11	52	3	55
ATP	5957	363	Guanosine	135398635	12	56	5	61
ATP	5957	363	Guanosine	135398635	15	44	6	50
ATP	5957	363	Guanosine	135398635	16	46	9	55
ATP	5957	371	Guanosine	135398635	1	46	3	49
ATP	5957	371	Guanosine	135398635	2	56	7	63
ATP	5957	371	Guanosine	135398635	6	58	6	64
ATP	5957	371	Guanosine	135398635	7	56	2	58
ATP	5957	371	Guanosine	135398635	9	57	4	61
ATP	5957	371	Guanosine	135398635	10	45	5	50
ATP	5957	371	Guanosine	135398635	11	55	4	59
ATP	5957	371	Guanosine	135398635	12	59	6	65
ATP	5957	371	Guanosine	135398635	15	61	19	80
ATP	5957	371	Guanosine	135398635	16	46	4	50
ATP	0	0	Guanosine triphosphate	0	0	0	0	0
ATP	0	0	Guanosine diphosphate	0	0	0	0	0
ATP	5957	1	Guanosine monophosphate	135398631	1	63	22	85
ATP	5957	1	Guanosine monophosphate	135398631	5	55	17	72
ATP	5957	1	Guanosine monophosphate	135398631	21	45	3	48
ATP	5957	1	Guanosine monophosphate	135398631	25	56	6	62
ATP	5957	1	Guanosine monophosphate	135398631	30	51	3	54
ATP	5957	1	Guanosine monophosphate	135398631	39	46	2	48
ATP	5957	1	Guanosine monophosphate	135398631	41	46	3	49
ATP	5957	1	Guanosine monophosphate	135398631	47	60	7	67
ATP	5957	1	Guanosine monophosphate	135398631	59	63	6	69
ATP	5957	1	Guanosine monophosphate	135398631	62	51	4	55
ATP	5957	110	Guanosine monophosphate	135398631	1	50	2	52
ATP	5957	110	Guanosine monophosphate	135398631	5	58	2	60
ATP	5957	110	Guanosine monophosphate	135398631	21	46	6	52
ATP	5957	110	Guanosine monophosphate	135398631	25	55	8	63
ATP	5957	110	Guanosine monophosphate	135398631	30	57	3	60
ATP	5957	110	Guanosine monophosphate	135398631	39	42	7	49
ATP	5957	110	Guanosine monophosphate	135398631	41	49	12	61
ATP	5957	110	Guanosine monophosphate	135398631	47	51	4	55
ATP	5957	110	Guanosine monophosphate	135398631	59	53	7	60
ATP	5957	110	Guanosine monophosphate	135398631	62	51	6	57
ATP	5957	150	Guanosine monophosphate	135398631	1	53	13	66
ATP	5957	150	Guanosine monophosphate	135398631	5	45	8	53
ATP	5957	150	Guanosine monophosphate	135398631	21	57	5	62
ATP	5957	150	Guanosine monophosphate	135398631	25	52	4	56
ATP	5957	150	Guanosine monophosphate	135398631	30	48	10	58
ATP	5957	150	Guanosine monophosphate	135398631	39	60	8	68
ATP	5957	150	Guanosine monophosphate	135398631	41	52	2	54
ATP	5957	150	Guanosine monophosphate	135398631	47	49	5	54
ATP	5957	150	Guanosine monophosphate	135398631	59	43	4	47
ATP	5957	150	Guanosine monophosphate	135398631	62	49	2	51
ATP	5957	165	Guanosine monophosphate	135398631	1	46	8	54
ATP	5957	165	Guanosine monophosphate	135398631	5	47	13	60
ATP	5957	165	Guanosine monophosphate	135398631	21	49	1	50
ATP	5957	165	Guanosine monophosphate	135398631	25	58	3	61
ATP	5957	165	Guanosine monophosphate	135398631	30	43	5	48
ATP	5957	165	Guanosine monophosphate	135398631	39	47	4	51
ATP	5957	165	Guanosine monophosphate	135398631	41	56	6	62
ATP	5957	165	Guanosine monophosphate	135398631	47	60	9	69
ATP	5957	165	Guanosine monophosphate	135398631	59	55	8	63
ATP	5957	165	Guanosine monophosphate	135398631	62	56	7	63
ATP	5957	186	Guanosine monophosphate	135398631	1	41	6	47
ATP	5957	186	Guanosine monophosphate	135398631	5	43	3	46
ATP	5957	186	Guanosine monophosphate	135398631	21	38	4	42
ATP	5957	186	Guanosine monophosphate	135398631	25	50	4	54
ATP	5957	186	Guanosine monophosphate	135398631	30	43	5	48
ATP	5957	186	Guanosine monophosphate	135398631	39	47	4	51
ATP	5957	186	Guanosine monophosphate	135398631	41	55	5	60
ATP	5957	186	Guanosine monophosphate	135398631	47	52	1	53
ATP	5957	186	Guanosine monophosphate	135398631	59	47	8	55
ATP	5957	186	Guanosine monophosphate	135398631	62	55	6	61
ATP	5957	202	Guanosine monophosphate	135398631	1	58	4	62
ATP	5957	202	Guanosine monophosphate	135398631	5	52	8	60
ATP	5957	202	Guanosine monophosphate	135398631	21	63	8	71
ATP	5957	202	Guanosine monophosphate	135398631	25	46	2	48
ATP	5957	202	Guanosine monophosphate	135398631	30	41	2	43
ATP	5957	202	Guanosine monophosphate	135398631	39	56	4	60
ATP	5957	202	Guanosine monophosphate	135398631	41	47	3	50
ATP	5957	202	Guanosine monophosphate	135398631	47	47	3	50
ATP	5957	202	Guanosine monophosphate	135398631	59	44	4	48
ATP	5957	202	Guanosine monophosphate	135398631	62	41	2	43
ATP	5957	228	Guanosine monophosphate	135398631	1	55	9	64
ATP	5957	228	Guanosine monophosphate	135398631	5	67	17	84
ATP	5957	228	Guanosine monophosphate	135398631	21	60	2	62
ATP	5957	228	Guanosine monophosphate	135398631	25	55	6	61
ATP	5957	228	Guanosine monophosphate	135398631	30	40	4	44
ATP	5957	228	Guanosine monophosphate	135398631	39	45	1	46
ATP	5957	228	Guanosine monophosphate	135398631	41	51	4	55
ATP	5957	228	Guanosine monophosphate	135398631	47	48	4	52
ATP	5957	228	Guanosine monophosphate	135398631	59	42	7	49
ATP	5957	228	Guanosine monophosphate	135398631	62	46	9	55
ATP	5957	353	Guanosine monophosphate	135398631	1	54	11	65
ATP	5957	353	Guanosine monophosphate	135398631	5	50	4	54
ATP	5957	353	Guanosine monophosphate	135398631	21	49	7	56
ATP	5957	353	Guanosine monophosphate	135398631	25	51	10	61
ATP	5957	353	Guanosine monophosphate	135398631	30	60	13	73
ATP	5957	353	Guanosine monophosphate	135398631	39	51	6	57
ATP	5957	353	Guanosine monophosphate	135398631	41	65	8	73
ATP	5957	353	Guanosine monophosphate	135398631	47	54	6	60
ATP	5957	353	Guanosine monophosphate	135398631	59	60	6	66
ATP	5957	353	Guanosine monophosphate	135398631	62	59	9	68
ATP	5957	363	Guanosine monophosphate	135398631	1	56	3	59
ATP	5957	363	Guanosine monophosphate	135398631	5	58	7	65
ATP	5957	363	Guanosine monophosphate	135398631	21	48	1	49
ATP	5957	363	Guanosine monophosphate	135398631	25	48	2	50
ATP	5957	363	Guanosine monophosphate	135398631	30	54	14	68
ATP	5957	363	Guanosine monophosphate	135398631	39	59	4	63
ATP	5957	363	Guanosine monophosphate	135398631	41	52	4	56
ATP	5957	363	Guanosine monophosphate	135398631	47	45	3	48
ATP	5957	363	Guanosine monophosphate	135398631	59	40	5	45
ATP	5957	363	Guanosine monophosphate	135398631	62	53	2	55
ATP	5957	371	Guanosine monophosphate	135398631	1	53	13	66
ATP	5957	371	Guanosine monophosphate	135398631	5	63	11	74
ATP	5957	371	Guanosine monophosphate	135398631	21	45	5	50
ATP	5957	371	Guanosine monophosphate	135398631	25	48	4	52
ATP	5957	371	Guanosine monophosphate	135398631	30	70	18	88
ATP	5957	371	Guanosine monophosphate	135398631	39	48	2	50
ATP	5957	371	Guanosine monophosphate	135398631	41	46	2	48
ATP	5957	371	Guanosine monophosphate	135398631	47	55	8	63
ATP	5957	371	Guanosine monophosphate	135398631	59	55	11	66
ATP	5957	371	Guanosine monophosphate	135398631	62	57	5	62
ATP	0	0	cGMP	0	0	0	0	0
ATP	5957	1	S-adenosyl-L-homocysteine	439155	17	43	10	53
ATP	5957	1	S-adenosyl-L-homocysteine	439155	87	67	22	89
ATP	5957	1	S-adenosyl-L-homocysteine	439155	105	46	4	50
ATP	5957	1	S-adenosyl-L-homocysteine	439155	136	45	4	49
ATP	5957	1	S-adenosyl-L-homocysteine	439155	144	47	6	53
ATP	5957	1	S-adenosyl-L-homocysteine	439155	227	39	5	44
ATP	5957	1	S-adenosyl-L-homocysteine	439155	254	56	4	60
ATP	5957	1	S-adenosyl-L-homocysteine	439155	265	45	6	51
ATP	5957	1	S-adenosyl-L-homocysteine	439155	330	83	45	128
ATP	5957	1	S-adenosyl-L-homocysteine	439155	371	50	6	56
ATP	5957	110	S-adenosyl-L-homocysteine	439155	17	37	0	37
ATP	5957	110	S-adenosyl-L-homocysteine	439155	87	54	4	58
ATP	5957	110	S-adenosyl-L-homocysteine	439155	105	47	3	50
ATP	5957	110	S-adenosyl-L-homocysteine	439155	136	44	2	46
ATP	5957	110	S-adenosyl-L-homocysteine	439155	144	44	1	45
ATP	5957	110	S-adenosyl-L-homocysteine	439155	227	43	1	44
ATP	5957	110	S-adenosyl-L-homocysteine	439155	254	46	9	55
ATP	5957	110	S-adenosyl-L-homocysteine	439155	265	41	3	44
ATP	5957	110	S-adenosyl-L-homocysteine	439155	330	53	9	62
ATP	5957	110	S-adenosyl-L-homocysteine	439155	371	45	1	46
ATP	5957	150	S-adenosyl-L-homocysteine	439155	17	81	35	116
ATP	5957	150	S-adenosyl-L-homocysteine	439155	87	46	6	52
ATP	5957	150	S-adenosyl-L-homocysteine	439155	105	42	5	47
ATP	5957	150	S-adenosyl-L-homocysteine	439155	136	55	19	74
ATP	5957	150	S-adenosyl-L-homocysteine	439155	144	62	21	83
ATP	5957	150	S-adenosyl-L-homocysteine	439155	227	67	9	76
ATP	5957	150	S-adenosyl-L-homocysteine	439155	254	44	4	48
ATP	5957	150	S-adenosyl-L-homocysteine	439155	265	58	17	75
ATP	5957	150	S-adenosyl-L-homocysteine	439155	330	39	5	44
ATP	5957	150	S-adenosyl-L-homocysteine	439155	371	49	8	57
ATP	5957	165	S-adenosyl-L-homocysteine	439155	17	46	4	50
ATP	5957	165	S-adenosyl-L-homocysteine	439155	87	51	5	56
ATP	5957	165	S-adenosyl-L-homocysteine	439155	105	57	17	74
ATP	5957	165	S-adenosyl-L-homocysteine	439155	136	57	29	86
ATP	5957	165	S-adenosyl-L-homocysteine	439155	144	44	10	54
ATP	5957	165	S-adenosyl-L-homocysteine	439155	227	51	7	58
ATP	5957	165	S-adenosyl-L-homocysteine	439155	254	67	28	95
ATP	5957	165	S-adenosyl-L-homocysteine	439155	265	42	3	45
ATP	5957	165	S-adenosyl-L-homocysteine	439155	330	63	8	71
ATP	5957	165	S-adenosyl-L-homocysteine	439155	371	40	7	47
ATP	5957	186	S-adenosyl-L-homocysteine	439155	17	50	22	72
ATP	5957	186	S-adenosyl-L-homocysteine	439155	87	58	6	64
ATP	5957	186	S-adenosyl-L-homocysteine	439155	105	66	20	86
ATP	5957	186	S-adenosyl-L-homocysteine	439155	136	51	27	78
ATP	5957	186	S-adenosyl-L-homocysteine	439155	144	43	3	46
ATP	5957	186	S-adenosyl-L-homocysteine	439155	227	46	4	50
ATP	5957	186	S-adenosyl-L-homocysteine	439155	254	62	21	83
ATP	5957	186	S-adenosyl-L-homocysteine	439155	265	39	5	44
ATP	5957	186	S-adenosyl-L-homocysteine	439155	330	63	4	67
ATP	5957	186	S-adenosyl-L-homocysteine	439155	371	43	4	47
ATP	5957	202	S-adenosyl-L-homocysteine	439155	17	63	7	70
ATP	5957	202	S-adenosyl-L-homocysteine	439155	87	47	6	53
ATP	5957	202	S-adenosyl-L-homocysteine	439155	105	42	3	45
ATP	5957	202	S-adenosyl-L-homocysteine	439155	136	57	11	68
ATP	5957	202	S-adenosyl-L-homocysteine	439155	144	68	21	89
ATP	5957	202	S-adenosyl-L-homocysteine	439155	227	74	35	109
ATP	5957	202	S-adenosyl-L-homocysteine	439155	254	43	6	49
ATP	5957	202	S-adenosyl-L-homocysteine	439155	265	62	7	69
ATP	5957	202	S-adenosyl-L-homocysteine	439155	330	43	3	46
ATP	5957	202	S-adenosyl-L-homocysteine	439155	371	56	10	66
ATP	5957	228	S-adenosyl-L-homocysteine	439155	17	40	5	45
ATP	5957	228	S-adenosyl-L-homocysteine	439155	87	47	3	50
ATP	5957	228	S-adenosyl-L-homocysteine	439155	105	46	5	51
ATP	5957	228	S-adenosyl-L-homocysteine	439155	136	81	30	111
ATP	5957	228	S-adenosyl-L-homocysteine	439155	144	60	8	68
ATP	5957	228	S-adenosyl-L-homocysteine	439155	227	72	26	98
ATP	5957	228	S-adenosyl-L-homocysteine	439155	254	53	9	62
ATP	5957	228	S-adenosyl-L-homocysteine	439155	265	50	9	59
ATP	5957	228	S-adenosyl-L-homocysteine	439155	330	48	6	54
ATP	5957	228	S-adenosyl-L-homocysteine	439155	371	68	19	87
ATP	5957	353	S-adenosyl-L-homocysteine	439155	17	48	3	51
ATP	5957	353	S-adenosyl-L-homocysteine	439155	87	55	9	64
ATP	5957	353	S-adenosyl-L-homocysteine	439155	105	45	1	46
ATP	5957	353	S-adenosyl-L-homocysteine	439155	136	46	2	48
ATP	5957	353	S-adenosyl-L-homocysteine	439155	144	46	0	46
ATP	5957	353	S-adenosyl-L-homocysteine	439155	227	45	1	46
ATP	5957	353	S-adenosyl-L-homocysteine	439155	254	56	2	58
ATP	5957	353	S-adenosyl-L-homocysteine	439155	265	46	3	49
ATP	5957	353	S-adenosyl-L-homocysteine	439155	330	54	7	61
ATP	5957	353	S-adenosyl-L-homocysteine	439155	371	37	5	42
ATP	5957	363	S-adenosyl-L-homocysteine	439155	17	60	7	67
ATP	5957	363	S-adenosyl-L-homocysteine	439155	87	40	3	43
ATP	5957	363	S-adenosyl-L-homocysteine	439155	105	39	6	45
ATP	5957	363	S-adenosyl-L-homocysteine	439155	136	55	14	69
ATP	5957	363	S-adenosyl-L-homocysteine	439155	144	67	36	103
ATP	5957	363	S-adenosyl-L-homocysteine	439155	227	69	18	87
ATP	5957	363	S-adenosyl-L-homocysteine	439155	254	40	1	41
ATP	5957	363	S-adenosyl-L-homocysteine	439155	265	70	20	90
ATP	5957	363	S-adenosyl-L-homocysteine	439155	330	41	1	42
ATP	5957	363	S-adenosyl-L-homocysteine	439155	371	43	6	49
ATP	5957	371	S-adenosyl-L-homocysteine	439155	17	43	4	47
ATP	5957	371	S-adenosyl-L-homocysteine	439155	87	52	13	65
ATP	5957	371	S-adenosyl-L-homocysteine	439155	105	46	5	51
ATP	5957	371	S-adenosyl-L-homocysteine	439155	136	39	7	46
ATP	5957	371	S-adenosyl-L-homocysteine	439155	144	40	5	45
ATP	5957	371	S-adenosyl-L-homocysteine	439155	227	36	7	43
ATP	5957	371	S-adenosyl-L-homocysteine	439155	254	49	7	56
ATP	5957	371	S-adenosyl-L-homocysteine	439155	265	44	16	60
ATP	5957	371	S-adenosyl-L-homocysteine	439155	330	58	10	68
ATP	5957	371	S-adenosyl-L-homocysteine	439155	371	56	23	79
ATP	5957	1	S-adenosylmethionine	34755	3	64	48	112
ATP	5957	1	S-adenosylmethionine	34755	37	40	2	42
ATP	5957	1	S-adenosylmethionine	34755	44	52	5	57
ATP	5957	1	S-adenosylmethionine	34755	68	56	8	64
ATP	5957	1	S-adenosylmethionine	34755	70	54	3	57
ATP	5957	1	S-adenosylmethionine	34755	90	49	1	50
ATP	5957	1	S-adenosylmethionine	34755	109	38	0	38
ATP	5957	1	S-adenosylmethionine	34755	130	44	2	46
ATP	5957	1	S-adenosylmethionine	34755	173	46	6	52
ATP	5957	1	S-adenosylmethionine	34755	205	38	1	39
ATP	5957	110	S-adenosylmethionine	34755	3	57	2	59
ATP	5957	110	S-adenosylmethionine	34755	37	28	0	28
ATP	5957	110	S-adenosylmethionine	34755	44	56	6	62
ATP	5957	110	S-adenosylmethionine	34755	68	47	1	48
ATP	5957	110	S-adenosylmethionine	34755	70	60	7	67
ATP	5957	110	S-adenosylmethionine	34755	90	43	1	44
ATP	5957	110	S-adenosylmethionine	34755	109	38	1	39
ATP	5957	110	S-adenosylmethionine	34755	130	47	2	49
ATP	5957	110	S-adenosylmethionine	34755	173	45	1	46
ATP	5957	110	S-adenosylmethionine	34755	205	41	2	43
ATP	5957	150	S-adenosylmethionine	34755	3	44	5	49
ATP	5957	150	S-adenosylmethionine	34755	37	51	3	54
ATP	5957	150	S-adenosylmethionine	34755	44	44	7	51
ATP	5957	150	S-adenosylmethionine	34755	68	49	6	55
ATP	5957	150	S-adenosylmethionine	34755	70	40	5	45
ATP	5957	150	S-adenosylmethionine	34755	90	62	20	82
ATP	5957	150	S-adenosylmethionine	34755	109	64	27	91
ATP	5957	150	S-adenosylmethionine	34755	130	78	40	118
ATP	5957	150	S-adenosylmethionine	34755	173	58	9	67
ATP	5957	150	S-adenosylmethionine	34755	205	53	6	59
ATP	5957	165	S-adenosylmethionine	34755	3	58	6	64
ATP	5957	165	S-adenosylmethionine	34755	37	49	20	69
ATP	5957	165	S-adenosylmethionine	34755	44	58	20	78
ATP	5957	165	S-adenosylmethionine	34755	68	74	28	102
ATP	5957	165	S-adenosylmethionine	34755	70	47	8	55
ATP	5957	165	S-adenosylmethionine	34755	90	61	9	70
ATP	5957	165	S-adenosylmethionine	34755	109	40	6	46
ATP	5957	165	S-adenosylmethionine	34755	130	42	7	49
ATP	5957	165	S-adenosylmethionine	34755	173	51	12	63
ATP	5957	165	S-adenosylmethionine	34755	205	37	2	39
ATP	5957	186	S-adenosylmethionine	34755	3	57	9	66
ATP	5957	186	S-adenosylmethionine	34755	37	58	15	73
ATP	5957	186	S-adenosylmethionine	34755	44	66	16	82
ATP	5957	186	S-adenosylmethionine	34755	68	60	10	70
ATP	5957	186	S-adenosylmethionine	34755	70	51	7	58
ATP	5957	186	S-adenosylmethionine	34755	90	49	3	52
ATP	5957	186	S-adenosylmethionine	34755	109	54	20	74
ATP	5957	186	S-adenosylmethionine	34755	130	36	7	43
ATP	5957	186	S-adenosylmethionine	34755	173	50	18	68
ATP	5957	186	S-adenosylmethionine	34755	205	44	8	52
ATP	5957	202	S-adenosylmethionine	34755	3	48	5	53
ATP	5957	202	S-adenosylmethionine	34755	37	48	21	69
ATP	5957	202	S-adenosylmethionine	34755	44	36	3	39
ATP	5957	202	S-adenosylmethionine	34755	68	38	3	41
ATP	5957	202	S-adenosylmethionine	34755	70	43	3	46
ATP	5957	202	S-adenosylmethionine	34755	90	59	15	74
ATP	5957	202	S-adenosylmethionine	34755	109	52	11	63
ATP	5957	202	S-adenosylmethionine	34755	130	56	8	64
ATP	5957	202	S-adenosylmethionine	34755	173	55	19	74
ATP	5957	202	S-adenosylmethionine	34755	205	54	10	64
ATP	5957	228	S-adenosylmethionine	34755	3	31	4	35
ATP	5957	228	S-adenosylmethionine	34755	37	58	20	78
ATP	5957	228	S-adenosylmethionine	34755	44	38	9	47
ATP	5957	228	S-adenosylmethionine	34755	68	58	19	77
ATP	5957	228	S-adenosylmethionine	34755	70	44	4	48
ATP	5957	228	S-adenosylmethionine	34755	90	61	29	90
ATP	5957	228	S-adenosylmethionine	34755	109	63	22	85
ATP	5957	228	S-adenosylmethionine	34755	130	50	13	63
ATP	5957	228	S-adenosylmethionine	34755	173	65	17	82
ATP	5957	228	S-adenosylmethionine	34755	205	47	5	52
ATP	5957	353	S-adenosylmethionine	34755	3	52	7	59
ATP	5957	353	S-adenosylmethionine	34755	37	46	2	48
ATP	5957	353	S-adenosylmethionine	34755	44	48	1	49
ATP	5957	353	S-adenosylmethionine	34755	68	46	1	47
ATP	5957	353	S-adenosylmethionine	34755	70	60	1	61
ATP	5957	353	S-adenosylmethionine	34755	90	44	2	46
ATP	5957	353	S-adenosylmethionine	34755	109	42	2	44
ATP	5957	353	S-adenosylmethionine	34755	130	44	5	49
ATP	5957	353	S-adenosylmethionine	34755	173	46	1	47
ATP	5957	353	S-adenosylmethionine	34755	205	44	2	46
ATP	5957	363	S-adenosylmethionine	34755	3	45	6	51
ATP	5957	363	S-adenosylmethionine	34755	37	57	33	90
ATP	5957	363	S-adenosylmethionine	34755	44	43	4	47
ATP	5957	363	S-adenosylmethionine	34755	68	38	2	40
ATP	5957	363	S-adenosylmethionine	34755	70	41	1	42
ATP	5957	363	S-adenosylmethionine	34755	90	70	14	84
ATP	5957	363	S-adenosylmethionine	34755	109	64	11	75
ATP	5957	363	S-adenosylmethionine	34755	130	61	6	67
ATP	5957	363	S-adenosylmethionine	34755	173	69	24	93
ATP	5957	363	S-adenosylmethionine	34755	205	77	41	118
ATP	5957	371	S-adenosylmethionine	34755	3	52	6	58
ATP	5957	371	S-adenosylmethionine	34755	37	63	46	109
ATP	5957	371	S-adenosylmethionine	34755	44	57	9	66
ATP	5957	371	S-adenosylmethionine	34755	68	43	8	51
ATP	5957	371	S-adenosylmethionine	34755	70	66	6	72
ATP	5957	371	S-adenosylmethionine	34755	90	41	6	47
ATP	5957	371	S-adenosylmethionine	34755	109	49	9	58
ATP	5957	371	S-adenosylmethionine	34755	130	42	5	47
ATP	5957	371	S-adenosylmethionine	34755	173	39	8	47
ATP	5957	371	S-adenosylmethionine	34755	205	52	27	79
ADP	6022	18	ATP	5957	1	52	3	55
ADP	6022	18	ATP	5957	110	58	6	64
ADP	6022	18	ATP	5957	150	37	0	37
ADP	6022	18	ATP	5957	165	54	5	59
ADP	6022	18	ATP	5957	186	56	0	56
ADP	6022	18	ATP	5957	202	38	0	38
ADP	6022	18	ATP	5957	228	47	2	49
ADP	6022	18	ATP	5957	353	60	7	67
ADP	6022	18	ATP	5957	363	41	0	41
ADP	6022	18	ATP	5957	371	59	4	63
ADP	6022	65	ATP	5957	1	39	4	43
ADP	6022	65	ATP	5957	110	39	0	39
ADP	6022	65	ATP	5957	150	56	8	64
ADP	6022	65	ATP	5957	165	45	4	49
ADP	6022	65	ATP	5957	186	47	28	75
ADP	6022	65	ATP	5957	202	78	46	124
ADP	6022	65	ATP	5957	228	53	7	60
ADP	6022	65	ATP	5957	353	45	2	47
ADP	6022	65	ATP	5957	363	56	9	65
ADP	6022	65	ATP	5957	371	41	8	49
ADP	6022	67	ATP	5957	1	56	5	61
ADP	6022	67	ATP	5957	110	57	2	59
ADP	6022	67	ATP	5957	150	40	5	45
ADP	6022	67	ATP	5957	165	50	12	62
ADP	6022	67	ATP	5957	186	65	26	91
ADP	6022	67	ATP	5957	202	40	4	44
ADP	6022	67	ATP	5957	228	45	7	52
ADP	6022	67	ATP	5957	353	59	5	64
ADP	6022	67	ATP	5957	363	42	5	47
ADP	6022	67	ATP	5957	371	61	10	71
ADP	6022	124	ATP	5957	1	39	4	43
ADP	6022	124	ATP	5957	110	39	3	42
ADP	6022	124	ATP	5957	150	77	37	114
ADP	6022	124	ATP	5957	165	46	5	51
ADP	6022	124	ATP	5957	186	53	44	97
ADP	6022	124	ATP	5957	202	61	10	71
ADP	6022	124	ATP	5957	228	65	23	88
ADP	6022	124	ATP	5957	353	45	3	48
ADP	6022	124	ATP	5957	363	76	35	111
ADP	6022	124	ATP	5957	371	42	9	51
ADP	6022	182	ATP	5957	1	52	5	57
ADP	6022	182	ATP	5957	110	48	2	50
ADP	6022	182	ATP	5957	150	57	13	70
ADP	6022	182	ATP	5957	165	65	24	89
ADP	6022	182	ATP	5957	186	59	17	76
ADP	6022	182	ATP	5957	202	44	10	54
ADP	6022	182	ATP	5957	228	63	25	88
ADP	6022	182	ATP	5957	353	50	4	54
ADP	6022	182	ATP	5957	363	58	15	73
ADP	6022	182	ATP	5957	371	43	10	53
ADP	6022	273	ATP	5957	1	44	2	46
ADP	6022	273	ATP	5957	110	50	3	53
ADP	6022	273	ATP	5957	150	70	30	100
ADP	6022	273	ATP	5957	165	43	6	49
ADP	6022	273	ATP	5957	186	40	8	48
ADP	6022	273	ATP	5957	202	61	13	74
ADP	6022	273	ATP	5957	228	45	10	55
ADP	6022	273	ATP	5957	353	47	2	49
ADP	6022	273	ATP	5957	363	63	24	87
ADP	6022	273	ATP	5957	371	44	9	53
ADP	6022	287	ATP	5957	1	60	4	64
ADP	6022	287	ATP	5957	110	60	9	69
ADP	6022	287	ATP	5957	150	45	4	49
ADP	6022	287	ATP	5957	165	49	6	55
ADP	6022	287	ATP	5957	186	52	7	59
ADP	6022	287	ATP	5957	202	46	4	50
ADP	6022	287	ATP	5957	228	43	1	44
ADP	6022	287	ATP	5957	353	57	9	66
ADP	6022	287	ATP	5957	363	39	3	42
ADP	6022	287	ATP	5957	371	63	8	71
ADP	6022	307	ATP	5957	1	66	23	89
ADP	6022	307	ATP	5957	110	58	1	59
ADP	6022	307	ATP	5957	150	40	5	45
ADP	6022	307	ATP	5957	165	53	11	64
ADP	6022	307	ATP	5957	186	57	7	64
ADP	6022	307	ATP	5957	202	47	6	53
ADP	6022	307	ATP	5957	228	48	3	51
ADP	6022	307	ATP	5957	353	58	8	66
ADP	6022	307	ATP	5957	363	42	6	48
ADP	6022	307	ATP	5957	371	53	14	67
ADP	6022	340	ATP	5957	1	61	10	71
ADP	6022	340	ATP	5957	110	54	2	56
ADP	6022	340	ATP	5957	150	47	6	53
ADP	6022	340	ATP	5957	165	50	4	54
ADP	6022	340	ATP	5957	186	43	4	47
ADP	6022	340	ATP	5957	202	43	8	51
ADP	6022	340	ATP	5957	228	41	7	48
ADP	6022	340	ATP	5957	353	66	19	85
ADP	6022	340	ATP	5957	363	46	15	61
ADP	6022	340	ATP	5957	371	58	8	66
ADP	6022	374	ATP	5957	1	48	7	55
ADP	6022	374	ATP	5957	110	49	1	50
ADP	6022	374	ATP	5957	150	60	11	71
ADP	6022	374	ATP	5957	165	58	15	73
ADP	6022	374	ATP	5957	186	53	12	65
ADP	6022	374	ATP	5957	202	56	23	79
ADP	6022	374	ATP	5957	228	74	22	96
ADP	6022	374	ATP	5957	353	52	1	53
ADP	6022	374	ATP	5957	363	59	22	81
ADP	6022	374	ATP	5957	371	43	8	51
ADP	6022	18	ADP	6022	18	100	100	200
ADP	6022	18	ADP	6022	65	38	1	39
ADP	6022	18	ADP	6022	67	58	11	69
ADP	6022	18	ADP	6022	124	46	1	47
ADP	6022	18	ADP	6022	182	59	2	61
ADP	6022	18	ADP	6022	273	44	6	50
ADP	6022	18	ADP	6022	287	69	28	97
ADP	6022	18	ADP	6022	307	48	4	52
ADP	6022	18	ADP	6022	340	60	7	67
ADP	6022	18	ADP	6022	374	50	1	51
ADP	6022	65	ADP	6022	18	38	0	38
ADP	6022	65	ADP	6022	65	100	100	200
ADP	6022	65	ADP	6022	67	41	6	47
ADP	6022	65	ADP	6022	124	63	34	97
ADP	6022	65	ADP	6022	182	43	9	52
ADP	6022	65	ADP	6022	273	65	14	79
ADP	6022	65	ADP	6022	287	44	3	47
ADP	6022	65	ADP	6022	307	39	8	47
ADP	6022	65	ADP	6022	340	48	11	59
ADP	6022	65	ADP	6022	374	46	11	57
ADP	6022	67	ADP	6022	18	58	11	69
ADP	6022	67	ADP	6022	65	41	6	47
ADP	6022	67	ADP	6022	67	100	100	200
ADP	6022	67	ADP	6022	124	45	4	49
ADP	6022	67	ADP	6022	182	47	10	57
ADP	6022	67	ADP	6022	273	45	4	49
ADP	6022	67	ADP	6022	287	57	8	65
ADP	6022	67	ADP	6022	307	62	5	67
ADP	6022	67	ADP	6022	340	54	5	59
ADP	6022	67	ADP	6022	374	47	4	51
ADP	6022	124	ADP	6022	18	46	0	46
ADP	6022	124	ADP	6022	65	63	34	97
ADP	6022	124	ADP	6022	67	45	4	49
ADP	6022	124	ADP	6022	124	100	100	200
ADP	6022	124	ADP	6022	182	67	17	84
ADP	6022	124	ADP	6022	273	60	19	79
ADP	6022	124	ADP	6022	287	45	5	50
ADP	6022	124	ADP	6022	307	38	4	42
ADP	6022	124	ADP	6022	340	52	24	76
ADP	6022	124	ADP	6022	374	60	9	69
ADP	6022	182	ADP	6022	18	59	2	61
ADP	6022	182	ADP	6022	65	43	9	52
ADP	6022	182	ADP	6022	67	47	11	58
ADP	6022	182	ADP	6022	124	67	17	84
ADP	6022	182	ADP	6022	182	100	100	200
ADP	6022	182	ADP	6022	273	41	13	54
ADP	6022	182	ADP	6022	287	52	1	53
ADP	6022	182	ADP	6022	307	50	5	55
ADP	6022	182	ADP	6022	340	47	1	48
ADP	6022	182	ADP	6022	374	69	17	86
ADP	6022	273	ADP	6022	18	43	4	47
ADP	6022	273	ADP	6022	65	65	14	79
ADP	6022	273	ADP	6022	67	44	3	47
ADP	6022	273	ADP	6022	124	60	18	78
ADP	6022	273	ADP	6022	182	41	13	54
ADP	6022	273	ADP	6022	273	100	100	200
ADP	6022	273	ADP	6022	287	49	3	52
ADP	6022	273	ADP	6022	307	51	12	63
ADP	6022	273	ADP	6022	340	50	9	59
ADP	6022	273	ADP	6022	374	51	5	56
ADP	6022	287	ADP	6022	18	69	28	97
ADP	6022	287	ADP	6022	65	44	3	47
ADP	6022	287	ADP	6022	67	57	8	65
ADP	6022	287	ADP	6022	124	45	4	49
ADP	6022	287	ADP	6022	182	52	1	53
ADP	6022	287	ADP	6022	273	49	3	52
ADP	6022	287	ADP	6022	287	100	100	200
ADP	6022	287	ADP	6022	307	60	4	64
ADP	6022	287	ADP	6022	340	65	8	73
ADP	6022	287	ADP	6022	374	48	1	49
ADP	6022	307	ADP	6022	18	48	4	52
ADP	6022	307	ADP	6022	65	39	8	47
ADP	6022	307	ADP	6022	67	62	5	67
ADP	6022	307	ADP	6022	124	38	4	42
ADP	6022	307	ADP	6022	182	50	5	55
ADP	6022	307	ADP	6022	273	51	12	63
ADP	6022	307	ADP	6022	287	60	4	64
ADP	6022	307	ADP	6022	307	100	100	200
ADP	6022	307	ADP	6022	340	48	9	57
ADP	6022	307	ADP	6022	374	56	14	70
ADP	6022	340	ADP	6022	18	60	7	67
ADP	6022	340	ADP	6022	65	48	11	59
ADP	6022	340	ADP	6022	67	54	5	59
ADP	6022	340	ADP	6022	124	52	23	75
ADP	6022	340	ADP	6022	182	47	1	48
ADP	6022	340	ADP	6022	273	50	9	59
ADP	6022	340	ADP	6022	287	65	8	73
ADP	6022	340	ADP	6022	307	48	9	57
ADP	6022	340	ADP	6022	340	100	100	200
ADP	6022	340	ADP	6022	374	53	17	70
ADP	6022	374	ADP	6022	18	50	2	52
ADP	6022	374	ADP	6022	65	46	11	57
ADP	6022	374	ADP	6022	67	47	5	52
ADP	6022	374	ADP	6022	124	60	9	69
ADP	6022	374	ADP	6022	182	69	17	86
ADP	6022	374	ADP	6022	273	51	5	56
ADP	6022	374	ADP	6022	287	48	1	49
ADP	6022	374	ADP	6022	307	52	12	64
ADP	6022	374	ADP	6022	340	53	17	70
ADP	6022	374	ADP	6022	374	100	100	200
ADP	6022	18	AMP	6083	2	56	6	62
ADP	6022	18	AMP	6083	6	54	5	59
ADP	6022	18	AMP	6083	7	59	2	61
ADP	6022	18	AMP	6083	12	50	2	52
ADP	6022	18	AMP	6083	16	58	10	68
ADP	6022	18	AMP	6083	27	48	1	49
ADP	6022	18	AMP	6083	32	58	4	62
ADP	6022	18	AMP	6083	39	57	3	60
ADP	6022	18	AMP	6083	56	51	1	52
ADP	6022	18	AMP	6083	57	66	6	72
ADP	6022	65	AMP	6083	2	58	15	73
ADP	6022	65	AMP	6083	6	54	8	62
ADP	6022	65	AMP	6083	7	60	44	104
ADP	6022	65	AMP	6083	12	67	34	101
ADP	6022	65	AMP	6083	16	60	16	76
ADP	6022	65	AMP	6083	27	72	32	104
ADP	6022	65	AMP	6083	32	56	8	64
ADP	6022	65	AMP	6083	39	62	23	85
ADP	6022	65	AMP	6083	56	61	29	90
ADP	6022	65	AMP	6083	57	50	13	63
ADP	6022	67	AMP	6083	2	71	34	105
ADP	6022	67	AMP	6083	6	62	9	71
ADP	6022	67	AMP	6083	7	47	3	50
ADP	6022	67	AMP	6083	12	49	5	54
ADP	6022	67	AMP	6083	16	66	20	86
ADP	6022	67	AMP	6083	27	53	6	59
ADP	6022	67	AMP	6083	32	65	8	73
ADP	6022	67	AMP	6083	39	52	9	61
ADP	6022	67	AMP	6083	56	50	7	57
ADP	6022	67	AMP	6083	57	68	6	74
ADP	6022	124	AMP	6083	2	55	20	75
ADP	6022	124	AMP	6083	6	45	2	47
ADP	6022	124	AMP	6083	7	67	32	99
ADP	6022	124	AMP	6083	12	84	47	131
ADP	6022	124	AMP	6083	16	51	4	55
ADP	6022	124	AMP	6083	27	69	16	85
ADP	6022	124	AMP	6083	32	56	7	63
ADP	6022	124	AMP	6083	39	55	9	64
ADP	6022	124	AMP	6083	56	77	26	103
ADP	6022	124	AMP	6083	57	58	32	90
ADP	6022	182	AMP	6083	2	59	20	79
ADP	6022	182	AMP	6083	6	40	9	49
ADP	6022	182	AMP	6083	7	72	29	101
ADP	6022	182	AMP	6083	12	70	20	90
ADP	6022	182	AMP	6083	16	64	34	98
ADP	6022	182	AMP	6083	27	59	15	74
ADP	6022	182	AMP	6083	32	54	8	62
ADP	6022	182	AMP	6083	39	56	10	66
ADP	6022	182	AMP	6083	56	69	18	87
ADP	6022	182	AMP	6083	57	60	25	85
ADP	6022	273	AMP	6083	2	52	9	61
ADP	6022	273	AMP	6083	6	65	22	87
ADP	6022	273	AMP	6083	7	51	4	55
ADP	6022	273	AMP	6083	12	62	17	79
ADP	6022	273	AMP	6083	16	53	8	61
ADP	6022	273	AMP	6083	27	65	10	75
ADP	6022	273	AMP	6083	32	55	8	63
ADP	6022	273	AMP	6083	39	61	13	74
ADP	6022	273	AMP	6083	56	68	42	110
ADP	6022	273	AMP	6083	57	48	4	52
ADP	6022	287	AMP	6083	2	60	1	61
ADP	6022	287	AMP	6083	6	61	6	67
ADP	6022	287	AMP	6083	7	61	3	64
ADP	6022	287	AMP	6083	12	52	3	55
ADP	6022	287	AMP	6083	16	64	2	66
ADP	6022	287	AMP	6083	27	43	1	44
ADP	6022	287	AMP	6083	32	57	4	61
ADP	6022	287	AMP	6083	39	54	5	59
ADP	6022	287	AMP	6083	56	45	2	47
ADP	6022	287	AMP	6083	57	66	2	68
ADP	6022	307	AMP	6083	2	45	11	56
ADP	6022	307	AMP	6083	6	72	22	94
ADP	6022	307	AMP	6083	7	43	12	55
ADP	6022	307	AMP	6083	12	57	14	71
ADP	6022	307	AMP	6083	16	56	17	73
ADP	6022	307	AMP	6083	27	51	8	59
ADP	6022	307	AMP	6083	32	63	17	80
ADP	6022	307	AMP	6083	39	52	7	59
ADP	6022	307	AMP	6083	56	60	31	91
ADP	6022	307	AMP	6083	57	61	8	69
ADP	6022	340	AMP	6083	2	54	13	67
ADP	6022	340	AMP	6083	6	48	8	56
ADP	6022	340	AMP	6083	7	66	23	89
ADP	6022	340	AMP	6083	12	55	21	76
ADP	6022	340	AMP	6083	16	56	14	70
ADP	6022	340	AMP	6083	27	56	16	72
ADP	6022	340	AMP	6083	32	55	9	64
ADP	6022	340	AMP	6083	39	57	18	75
ADP	6022	340	AMP	6083	56	56	17	73
ADP	6022	340	AMP	6083	57	70	29	99
ADP	6022	374	AMP	6083	2	63	33	96
ADP	6022	374	AMP	6083	6	62	23	85
ADP	6022	374	AMP	6083	7	66	23	89
ADP	6022	374	AMP	6083	12	64	9	73
ADP	6022	374	AMP	6083	16	60	20	80
ADP	6022	374	AMP	6083	27	66	29	95
ADP	6022	374	AMP	6083	32	55	17	72
ADP	6022	374	AMP	6083	39	62	26	88
ADP	6022	374	AMP	6083	56	75	37	112
ADP	6022	374	AMP	6083	57	62	26	88
ADP	6022	18	cAMP	6076	1	46	3	49
ADP	6022	18	cAMP	6076	2	56	5	61
ADP	6022	18	cAMP	6076	3	49	3	52
ADP	6022	18	cAMP	6076	4	55	4	59
ADP	6022	18	cAMP	6076	5	49	2	51
ADP	6022	18	cAMP	6076	6	47	2	49
ADP	6022	18	cAMP	6076	7	46	2	48
ADP	6022	18	cAMP	6076	8	47	3	50
ADP	6022	18	cAMP	6076	9	55	1	56
ADP	6022	65	cAMP	6076	1	63	10	73
ADP	6022	65	cAMP	6076	2	53	8	61
ADP	6022	65	cAMP	6076	3	61	9	70
ADP	6022	65	cAMP	6076	4	56	11	67
ADP	6022	65	cAMP	6076	5	47	5	52
ADP	6022	65	cAMP	6076	6	68	37	105
ADP	6022	65	cAMP	6076	7	77	46	123
ADP	6022	65	cAMP	6076	8	61	28	89
ADP	6022	65	cAMP	6076	9	61	13	74
ADP	6022	67	cAMP	6076	1	45	4	49
ADP	6022	67	cAMP	6076	2	55	11	66
ADP	6022	67	cAMP	6076	3	51	4	55
ADP	6022	67	cAMP	6076	4	57	10	67
ADP	6022	67	cAMP	6076	5	52	8	60
ADP	6022	67	cAMP	6076	6	56	9	65
ADP	6022	67	cAMP	6076	7	51	7	58
ADP	6022	67	cAMP	6076	8	55	10	65
ADP	6022	67	cAMP	6076	9	57	9	66
ADP	6022	124	cAMP	6076	1	67	11	78
ADP	6022	124	cAMP	6076	2	47	3	50
ADP	6022	124	cAMP	6076	3	73	46	119
ADP	6022	124	cAMP	6076	4	72	33	105
ADP	6022	124	cAMP	6076	5	64	27	91
ADP	6022	124	cAMP	6076	6	69	11	80
ADP	6022	124	cAMP	6076	7	63	12	75
ADP	6022	124	cAMP	6076	8	67	13	80
ADP	6022	124	cAMP	6076	9	66	20	86
ADP	6022	182	cAMP	6076	1	53	4	57
ADP	6022	182	cAMP	6076	2	45	6	51
ADP	6022	182	cAMP	6076	3	60	32	92
ADP	6022	182	cAMP	6076	4	70	32	102
ADP	6022	182	cAMP	6076	5	44	8	52
ADP	6022	182	cAMP	6076	6	57	13	70
ADP	6022	182	cAMP	6076	7	55	9	64
ADP	6022	182	cAMP	6076	8	62	15	77
ADP	6022	182	cAMP	6076	9	52	4	56
ADP	6022	273	cAMP	6076	1	76	41	117
ADP	6022	273	cAMP	6076	2	69	23	92
ADP	6022	273	cAMP	6076	3	67	23	90
ADP	6022	273	cAMP	6076	4	58	6	64
ADP	6022	273	cAMP	6076	5	62	14	76
ADP	6022	273	cAMP	6076	6	64	13	77
ADP	6022	273	cAMP	6076	7	66	9	75
ADP	6022	273	cAMP	6076	8	57	6	63
ADP	6022	273	cAMP	6076	9	62	25	87
ADP	6022	287	cAMP	6076	1	55	2	57
ADP	6022	287	cAMP	6076	2	56	2	58
ADP	6022	287	cAMP	6076	3	54	4	58
ADP	6022	287	cAMP	6076	4	48	1	49
ADP	6022	287	cAMP	6076	5	56	3	59
ADP	6022	287	cAMP	6076	6	49	4	53
ADP	6022	287	cAMP	6076	7	51	6	57
ADP	6022	287	cAMP	6076	8	48	3	51
ADP	6022	287	cAMP	6076	9	61	3	64
ADP	6022	307	cAMP	6076	1	57	17	74
ADP	6022	307	cAMP	6076	2	68	27	95
ADP	6022	307	cAMP	6076	3	65	22	87
ADP	6022	307	cAMP	6076	4	57	19	76
ADP	6022	307	cAMP	6076	5	80	40	120
ADP	6022	307	cAMP	6076	6	58	17	75
ADP	6022	307	cAMP	6076	7	51	7	58
ADP	6022	307	cAMP	6076	8	59	9	68
ADP	6022	307	cAMP	6076	9	44	7	51
ADP	6022	340	cAMP	6076	1	55	14	69
ADP	6022	340	cAMP	6076	2	53	7	60
ADP	6022	340	cAMP	6076	3	56	10	66
ADP	6022	340	cAMP	6076	4	62	37	99
ADP	6022	340	cAMP	6076	5	58	12	70
ADP	6022	340	cAMP	6076	6	55	19	74
ADP	6022	340	cAMP	6076	7	56	22	78
ADP	6022	340	cAMP	6076	8	56	19	75
ADP	6022	340	cAMP	6076	9	57	17	74
ADP	6022	374	cAMP	6076	1	64	30	94
ADP	6022	374	cAMP	6076	2	48	7	55
ADP	6022	374	cAMP	6076	3	56	7	63
ADP	6022	374	cAMP	6076	4	71	13	84
ADP	6022	374	cAMP	6076	5	61	10	71
ADP	6022	374	cAMP	6076	6	70	33	103
ADP	6022	374	cAMP	6076	7	51	10	61
ADP	6022	374	cAMP	6076	8	74	29	103
ADP	6022	374	cAMP	6076	9	68	46	114
ADP	6022	18	Adenosina	60961	1	46	1	47
ADP	6022	18	Adenosina	60961	2	46	1	47
ADP	6022	18	Adenosina	60961	3	51	2	53
ADP	6022	18	Adenosina	60961	4	51	3	54
ADP	6022	18	Adenosina	60961	5	55	3	58
ADP	6022	18	Adenosina	60961	9	58	1	59
ADP	6022	18	Adenosina	60961	10	58	1	59
ADP	6022	18	Adenosina	60961	11	53	6	59
ADP	6022	18	Adenosina	60961	12	55	3	58
ADP	6022	18	Adenosina	60961	15	49	5	54
ADP	6022	65	Adenosina	60961	1	73	58	131
ADP	6022	65	Adenosina	60961	2	63	32	95
ADP	6022	65	Adenosina	60961	3	69	37	106
ADP	6022	65	Adenosina	60961	4	71	48	119
[truncated: 23,467 more rows]

## Sheet: Prediction of adenosine
Target	Common name (Gene name)	Uniprot ID	ChEMBL ID	Target Class	Probability*	Known actives (3D/2D)
Adenosine A1 receptor	ADORA1	P30542	CHEMBL226	Family A G protein-coupled receptor	0.995337	204 / 1388Â Â Â Â Â
Adenosine A2a receptor	ADORA2A	P29274	CHEMBL251	Family A G protein-coupled receptor	0.995337	161 / 763Â Â Â Â Â
Adenosine A3 receptor	ADORA3	P0DMS8	CHEMBL256	Family A G protein-coupled receptor	0.995337	120 / 745Â Â Â Â Â
Dipeptidyl peptidase IV	DPP4	P27487	CHEMBL284	Protease	0.963877	2 / 1Â Â Â Â Â
Adenosine kinase	ADK	P55263	CHEMBL3589	Enzyme	0.948084	58 / 170Â Â Â Â Â
Heat shock cognate 71 kDa protein	HSPA8	P11142	CHEMBL1275223	Other cytosolic protein	0.332036	9 / 11Â Â Â Â Â
78 kDa glucose-regulated protein	HSPA5	P11021	CHEMBL1781865	Unclassified protein	0.332036	3 / 13Â Â Â Â Â
Adenosine deaminase	ADA	P00813	CHEMBL1910	Hydrolase	0.324174	10 / 10Â Â Â Â Â
Adenosylhomocysteinase	AHCY	P23526	CHEMBL2664	Enzyme	0.269084	69 / 86Â Â Â Â Â
Glyceraldehyde-3-phosphate dehydrogenase liver	GAPDH	P04406	CHEMBL2284	Oxidoreductase	0.269084	3 / 16Â Â Â Â Â
Histone-lysine N-methyltransferase, H3 lysine-9 specific 5	EHMT1	Q9H9B1	CHEMBL6031	Writer	0.174863	0 / 2Â Â Â Â Â
Histone-lysine N-methyltransferase, H3 lysine-9 specific 3	EHMT2	Q96KQ7	CHEMBL6032	Writer	0.174863	0 / 2Â Â Â Â Â
Induced myeloid leukemia cell differentiation protein Mcl-1	MCL1	Q07820	CHEMBL4361	Other cytosolic protein	0.135616	2 / 1Â Â Â Â Â
Histone-lysine N-methyltransferase SETD7	SETD7	Q8WTS6	CHEMBL5523	Writer	0.135616	0 / 2Â Â Â Â Â
S-adenosylmethionine decarboxylase 1	AMD1	P17707	CHEMBL4181	Enzyme	0.12775	7 / 20Â Â Â Â Â
Epidermal growth factor receptor erbB1	EGFR	P00533	CHEMBL203	Kinase	0.12775	3 / 4Â Â Â Â Â
Spermidine synthase	SRM	P19623	CHEMBL4232	Enzyme	0.119895	0 / 5Â Â Â Â Â
Programmed cell death protein 4	PDCD4	Q53EL6	CHEMBL1781868	Unclassified protein	0.119895	0 / 1Â Â Â Â Â
Tyrosine-protein kinase SRC	SRC	P12931	CHEMBL267	Kinase	0.119895	0 / 2Â Â Â Â Â
Adenosine A2b receptor	ADORA2B	P29275	CHEMBL255	Family A G protein-coupled receptor	0.119895	9 / 62Â Â Â Â Â
MAP kinase ERK2	MAPK1	P28482	CHEMBL4040	Kinase	0.112042	1 / 1Â Â Â Â Â
Equilibrative nucleoside transporter 1	SLC29A1	Q99808	CHEMBL1997	Electrochemical transporter	0.112042	48 / 125Â Â Â Â Â
Purine nucleoside phosphorylase	PNP	P00491	CHEMBL4338	Enzyme	0.112042	46 / 7Â Â Â Â Â
Histone-lysine N-methyltransferase SETD2	SETD2	Q9BYW2	CHEMBL3108647	Writer	0.112042	0 / 1Â Â Â Â Â
Histone-arginine methyltransferase CARM1	CARM1	Q86X55	CHEMBL5406	Writer	0.112042	0 / 2Â Â Â Â Â
Protein-arginine N-methyltransferase 1	PRMT1	Q99873	CHEMBL5524	Writer	0.112042	0 / 6Â Â Â Â Â
Histone-lysine N-methyltransferase, H3 lysine-79 specific	DOT1L	Q8TEK3	CHEMBL1795117	Writer	0.112042	0 / 43Â Â Â Â Â
Rhodopsin kinase	GRK1	Q15835	CHEMBL5607	Kinase	0.112042	1 / 1Â Â Â Â Â
Purinergic receptor P2Y1	P2RY1	P47900	CHEMBL4315	Family A G protein-coupled receptor	0.112042	0 / 31Â Â Â Â Â
Purinergic receptor P2Y11	P2RY11	Q96G91	CHEMBL4867	Family A G protein-coupled receptor	0.112042	0 / 8Â Â Â Â Â
S-methyl-5-thioadenosine phosphorylase (by homology)	MTAP	Q13126	CHEMBL4941	Enzyme	0.112042	5 / 6Â Â Â Â Â
Rho-associated protein kinase 2	ROCK2	O75116	CHEMBL2973	Kinase	0.112042	0 / 4Â Â Â Â Â
cAMP-dependent protein kinase alpha-catalytic subunit	PRKACA	P17612	CHEMBL4101	Kinase	0.112042	0 / 17Â Â Â Â Â
Spermine synthase	SMS	P52788	CHEMBL4934	Enzyme	0.112042	0 / 2Â Â Â Â Â
Fructose-1,6-bisphosphatase	FBP1	P09467	CHEMBL3975	Enzyme	0.112042	11 / 1Â Â Â Â Â
Bis(5'-adenosyl)-triphosphatase	FHIT	P49789	CHEMBL1795151	Enzyme	0.112042	0 / 2Â Â Â Â Â
Cytidine deaminase	CDA	P32320	CHEMBL4502	Enzyme	0.112042	27 / 2Â Â Â Â Â
Histone-lysine N-methyltransferase MLL	KMT2A	Q03164	CHEMBL1293299	Writer	0.112042	0 / 1Â Â Â Â Â
Histone-lysine N-methyltransferase SUV39H1	SUV39H1	O43463	CHEMBL1795118	Writer	0.112042	0 / 2Â Â Â Â Â
DNA (cytosine-5)-methyltransferase 1	DNMT1	P26358	CHEMBL1993	Writer	0.112042	0 / 19Â Â Â Â Â
Indolethylamine N-methyltransferase	INMT	O95050	CHEMBL2131	Enzyme	0.112042	0 / 1Â Â Â Â Â
N-lysine methyltransferase SMYD2	SMYD2	Q9NRG4	CHEMBL2169716	Writer	0.112042	0 / 1Â Â Â Â Â
EZH2/SUZ12/EED/RBBP7/RBBP4	EZH2	Q15910	CHEMBL2189110	Writer	0.112042	0 / 6Â Â Â Â Â
Histone-lysine N-methyltransferase EZH1	EZH1	Q92800	CHEMBL2189116	Writer	0.112042	0 / 2Â Â Â Â Â
Histone-lysine N-methyltransferase SETDB1	SETDB1	Q15047	CHEMBL2321646	Writer	0.112042	0 / 1Â Â Â Â Â
Phenylethanolamine N-methyltransferase	PNMT	P11086	CHEMBL4617	Enzyme	0.112042	0 / 1Â Â Â Â Â
DNA (cytosine-5)-methyltransferase 3B	DNMT3B	Q9UBC3	CHEMBL6095	Reader	0.112042	0 / 18Â Â Â Â Â
MAP kinase-activated protein kinase 2	MAPKAPK2	P49137	CHEMBL2208	Kinase	0.112042	0 / 1Â Â Â Â Â
Heat shock 70 kDa protein 1	HSPA1A	P0DMV8	CHEMBL5460	Other cytosolic protein	0.112042	0 / 1Â Â Â Â Â
Arginyl-tRNA synthetase	RARS	P54136	CHEMBL2824	Enzyme	0.112042	0 / 2Â Â Â Â Â
Carbonic anhydrase II	CA2	P00918	CHEMBL205	Lyase	0.112042	106 / 0Â Â Â Â Â
Carbonic anhydrase I	CA1	P00915	CHEMBL261	Lyase	0.112042	103 / 0Â Â Â Â Â
Carbonic anhydrase XII	CA12	O43570	CHEMBL3242	Lyase	0.112042	69 / 0Â Â Â Â Â
Carbonic anhydrase IX	CA9	Q16790	CHEMBL3594	Lyase	0.112042	71 / 0Â Â Â Â Â
Bifunctional protein NCOAT	OGA	O60502	CHEMBL5921	Enzyme	0.112042	37 / 0Â Â Â Â Â
Cyclin-dependent kinase 4/cyclin D1	CCND1 CDK4	P24385 P11802	CHEMBL1907601	Kinase	0.112042	1 / 0Â Â Â Â Â
Carbonic anhydrase XIV	CA14	Q9ULX7	CHEMBL3510	Lyase	0.112042	19 / 0Â Â Â Â Â
Alpha-L-fucosidase I	FUCA1	P04066	CHEMBL4176	Enzyme	0.112042	20 / 0Â Â Â Â Â
Estradiol 17-beta-dehydrogenase 1	HSD17B1	P14061	CHEMBL3181	Enzyme	0.112042	0 / 10Â Â Â Â Â
Serine/threonine-protein kinase PIM1	PIM1	P11309	CHEMBL2147	Kinase	0.112042	1 / 0Â Â Â Â Â
Beta-glucocerebrosidase	GBA	P04062	CHEMBL2179	Enzyme	0.112042	8 / 0Â Â Â Â Â
Lysosomal alpha-glucosidase	GAA	P10253	CHEMBL2608	Hydrolase	0.112042	4 / 0Â Â Â Â Â
Methionyl-tRNA synthetase	MARS	P56192	CHEMBL2870	Enzyme	0.112042	1 / 8Â Â Â Â Â
Glycogen synthase kinase-3 beta	GSK3B	P49841	CHEMBL262	Kinase	0.112042	1 / 0Â Â Â Â Â
Protein arginine N-methyltransferase 7	PRMT7	Q9NVM4	CHEMBL3562175	Writer	0.112042	0 / 2Â Â Â Â Â
Poly(ADP-ribose) glycohydrolase	PARG	Q86W56	CHEMBL1795143	Enzyme	0.112042	0 / 1Â Â Â Â Â
Indoleamine 2,3-dioxygenase	IDO1	P14902	CHEMBL4685	Enzyme	0.112042	1 / 0Â Â Â Â Â
Sodium/nucleoside cotransporter 2	SLC28A2	O43868	CHEMBL5780	Electrochemical transporter	0.112042	2 / 23Â Â Â Â Â
Isoleucyl-tRNA synthetase	IARS	P41252	CHEMBL3235	Enzyme	0.112042	0 / 5Â Â Â Â Â
D-amino-acid oxidase	DAO	P14920	CHEMBL5485	Enzyme	0.112042	9 / 0Â Â Â Â Â
Thrombin	F2	P00734	CHEMBL204	Protease	0.112042	5 / 0Â Â Â Â Â
Cathepsin K	CTSK	P43235	CHEMBL268	Protease	0	0 / 1Â Â Â Â Â
Cathepsin S	CTSS	P25774	CHEMBL2954	Protease	0	0 / 1Â Â Â Â Â
Cathepsin L	CTSL	P07711	CHEMBL3837	Protease	0	0 / 1Â Â Â Â Â
Carbonic anhydrase VII	CA7	P43166	CHEMBL2326	Lyase	0	11 / 0Â Â Â Â Â
Carbonic anhydrase XIII	CA13	Q8N1Q1	CHEMBL3912	Lyase	0	7 / 0Â Â Â Â Â
RNase L	RNASEL	Q05823	CHEMBL3575	Hydrolase	0	0 / 3Â Â Â Â Â
Serine/threonine-protein kinase AKT	AKT3	Q9Y243	CHEMBL4816	Kinase	0	0 / 3Â Â Â Â Â
2'-deoxynucleoside 5'-phosphate N-hydrolase 1	DNPH1	O43598	CHEMBL3351218	Hydrolase	0	0 / 20Â Â Â Â Â
Ectonucleotide pyrophosphatase/phosphodiesterase family member 1	ENPP1	P22413	CHEMBL5925	Enzyme	0	0 / 4Â Â Â Â Â
Protein-tyrosine phosphatase 1B	PTPN1	P18031	CHEMBL335	Phosphatase	0	24 / 0Â Â Â Â Â
T-cell protein-tyrosine phosphatase	PTPN2	P17706	CHEMBL3807	Phosphatase	0	4 / 0Â Â Â Â Â
Hexokinase type II	HK2	P52789	CHEMBL2640	Enzyme	0	3 / 0Â Â Â Â Â
Hexokinase type I	HK1	P19367	CHEMBL2688	Enzyme	0	3 / 0Â Â Â Â Â
NAD kinase	NADK	O95544	CHEMBL6177	Enzyme	0	0 / 2Â Â Â Â Â
Glutamate carboxypeptidase II	FOLH1	Q04609	CHEMBL1892	Protease	0	20 / 0Â Â Â Â Â
Sodium/glucose cotransporter 2	SLC5A2	P31639	CHEMBL3884	Electrochemical transporter	0	81 / 0Â Â Â Â Â
Non-secretory ribonuclease	RNASE2	P10153	CHEMBL5120	Enzyme	0	0 / 2Â Â Â Â Â
Ribonuclease pancreatic	RNASE1	P07998	CHEMBL5425	Enzyme	0	0 / 2Â Â Â Â Â
Lysine-specific demethylase 4D-like	KDM4E	B2RXH2	CHEMBL1293226	Eraser	0	3 / 0Â Â Â Â Â
CDK9/cyclin T1	CDK9 CCNT1	P50750 O60563	CHEMBL2111389	Other cytosolic protein	0	1 / 1Â Â Â Â Â
Casein kinase II alpha	CSNK2A1	P68400	CHEMBL3629	Kinase	0	2 / 1Â Â Â Â Â
Maltase-glucoamylase	MGAM	O43451	CHEMBL2074	Hydrolase	0	14 / 0Â Â Â Â Â
Gamma-glutamyl hydrolase	GGH	Q92820	CHEMBL2223	Protease	0	1 / 0Â Â Â Â Â
Aldo-keto-reductase family 1 member C3	AKR1C3	P42330	CHEMBL4681	Enzyme	0	10 / 0Â Â Â Â Â
Aldo-keto reductase family 1 member C2	AKR1C2	P52895	CHEMBL5847	Enzyme	0	8 / 0Â Â Â Â Â
Adenylate cyclase type 10	ADCY10	Q96PN6	CHEMBL5854	Enzyme	0	0 / 1Â Â Â Â Â
Beta-hexosaminidase subunit alpha	HEXA	P06865	CHEMBL1250415	Enzyme	0	1 / 0Â Â Â Â Â
Tyrosinase	TYR	P14679	CHEMBL1973	Oxidoreductase	0	6 / 0Â Â Â Â Â
Beta-N-acetyl-D-hexosaminidase-A/B	HEXB	P07686	CHEMBL5877	Enzyme	0	1 / 0Â Â Â Â Â

## Sheet: Prediction of cAMP
Target	Common name (Gene name)	Uniprot ID	ChEMBL ID	Target Class	Probability*	Known actives (3D/2D)
Fructose-1,6-bisphosphatase	FBP1	P09467	CHEMBL3975	Enzyme	0.214179	9 / 1Â Â Â Â Â
Tyrosine-protein kinase SRC	SRC	P12931	CHEMBL267	Kinase	0.182601	0 / 2Â Â Â Â Â
Bis(5'-adenosyl)-triphosphatase	FHIT	P49789	CHEMBL1795151	Enzyme	0.150982	0 / 2Â Â Â Â Â
Arginyl-tRNA synthetase	RARS	P54136	CHEMBL2824	Enzyme	0.135202	0 / 2Â Â Â Â Â
Glutaminyl-tRNA synthetase	QARS	P47897	CHEMBL3054	Enzyme	0.119404	1 / 3Â Â Â Â Â
RNase L	RNASEL	Q05823	CHEMBL3575	Hydrolase	0.119404	0 / 3Â Â Â Â Â
P2X purinoceptor 1	P2RX1	P51575	CHEMBL2094	Ligand-gated ion channel	0.119404	0 / 1Â Â Â Â Â
MAP kinase-activated protein kinase 2	MAPKAPK2	P49137	CHEMBL2208	Kinase	0.119404	0 / 1Â Â Â Â Â
Heat shock 70 kDa protein 1	HSPA1A	P0DMV8	CHEMBL5460	Other cytosolic protein	0.119404	0 / 1Â Â Â Â Â
Purinergic receptor P2Y1	P2RY1	P47900	CHEMBL4315	Family A G protein-coupled receptor	0.119404	2 / 46Â Â Â Â Â
Purinergic receptor P2Y11	P2RY11	Q96G91	CHEMBL4867	Family A G protein-coupled receptor	0.119404	1 / 8Â Â Â Â Â
Hypoxanthine-guanine phosphoribosyltransferase	HPRT1	P00492	CHEMBL2360	Enzyme	0.111502	18 / 2Â Â Â Â Â
Non-secretory ribonuclease	RNASE2	P10153	CHEMBL5120	Enzyme	0.111502	0 / 2Â Â Â Â Â
Ribonuclease pancreatic	RNASE1	P07998	CHEMBL5425	Enzyme	0.111502	0 / 2Â Â Â Â Â
Poly(ADP-ribose) glycohydrolase	PARG	Q86W56	CHEMBL1795143	Enzyme	0.111502	0 / 1Â Â Â Â Â
2'-deoxynucleoside 5'-phosphate N-hydrolase 1	DNPH1	O43598	CHEMBL3351218	Hydrolase	0.111502	0 / 21Â Â Â Â Â
Adenylate cyclase type 10	ADCY10	Q96PN6	CHEMBL5854	Enzyme	0.111502	0 / 1Â Â Â Â Â
Purinergic receptor P2Y12	P2RY12	Q9H244	CHEMBL2001	Family A G protein-coupled receptor	0.111502	0 / 9Â Â Â Â Â
78 kDa glucose-regulated protein	HSPA5	P11021	CHEMBL1781865	Unclassified protein	0.111502	2 / 13Â Â Â Â Â
Dipeptidyl peptidase IV	DPP4	P27487	CHEMBL284	Protease	0.111502	0 / 1Â Â Â Â Â
Ectonucleotide pyrophosphatase/phosphodiesterase family member 1	ENPP1	P22413	CHEMBL5925	Enzyme	0.111502	0 / 4Â Â Â Â Â
Heat shock cognate 71 kDa protein	HSPA8	P11142	CHEMBL1275223	Other cytosolic protein	0.111502	1 / 11Â Â Â Â Â
Biotin--protein ligase	HLCS	P50747	CHEMBL2062354	Enzyme	0.111502	0 / 2Â Â Â Â Â
Eukaryotic translation initation factor (by homology)	EIF4E	P06730	CHEMBL4848	Other nuclear protein	0.111502	0 / 26Â Â Â Â Â
Asparagine synthetase	ASNS	P08243	CHEMBL3120	Enzyme	0.111502	0 / 3Â Â Â Â Â
Serine/threonine-protein kinase AKT	AKT1	P31749	CHEMBL4282	Kinase	0.111502	3 / 1Â Â Â Â Â
Adenosine A1 receptor	ADORA1	P30542	CHEMBL226	Family A G protein-coupled receptor	0.111502	63 / 1262Â Â Â Â Â
Adenosine A3 receptor	ADORA3	P0DMS8	CHEMBL256	Family A G protein-coupled receptor	0.111502	48 / 644Â Â Â Â Â
Choline acetylase	CHAT	P28329	CHEMBL4039	Enzyme	0.111502	0 / 1Â Â Â Â Â
Cell division control protein 42 homolog	CDC42	P60953	CHEMBL6088	Unclassified protein	0.111502	0 / 1Â Â Â Â Â
Ras-related C3 botulinum toxin substrate 1	RAC1	P63000	CHEMBL6094	Unclassified protein	0.111502	0 / 1Â Â Â Â Â
DNA polymerase beta	POLB	P06746	CHEMBL2392	Enzyme	0.111502	0 / 9Â Â Â Â Â
Thymidylate kinase	DTYMK	P23919	CHEMBL4388	Transferase	0.111502	0 / 4Â Â Â Â Â
Histone-lysine N-methyltransferase, H3 lysine-9 specific 5	EHMT1	Q9H9B1	CHEMBL6031	Writer	0.111502	0 / 2Â Â Â Â Â
Histone-lysine N-methyltransferase, H3 lysine-9 specific 3	EHMT2	Q96KQ7	CHEMBL6032	Writer	0.111502	0 / 2Â Â Â Â Â
Adenosine A2a receptor	ADORA2A	P29274	CHEMBL251	Family A G protein-coupled receptor	0.111502	48 / 665Â Â Â Â Â
Adenosine kinase	ADK	P55263	CHEMBL3589	Enzyme	0.111502	23 / 106Â Â Â Â Â
S-adenosylmethionine decarboxylase 1	AMD1	P17707	CHEMBL4181	Enzyme	0.111502	0 / 20Â Â Â Â Â
Butyrylcholinesterase	BCHE	P06276	CHEMBL1914	Hydrolase	0.111502	0 / 10Â Â Â Â Â
Histone-lysine N-methyltransferase SETD7	SETD7	Q8WTS6	CHEMBL5523	Writer	0.111502	0 / 2Â Â Â Â Â
Histone acetyltransferase p300	EP300	Q09472	CHEMBL3784	Writer	0.111502	0 / 1Â Â Â Â Â
Adenosylhomocysteinase	AHCY	P23526	CHEMBL2664	Enzyme	0.111502	34 / 66Â Â Â Â Â
Methionyl-tRNA synthetase	MARS	P56192	CHEMBL2870	Enzyme	0.111502	0 / 8Â Â Â Â Â
Lymphocyte differentiation antigen CD38	CD38	P28907	CHEMBL4660	Enzyme	0.111502	1 / 2Â Â Â Â Â
Spermidine synthase	SRM	P19623	CHEMBL4232	Enzyme	0.111502	0 / 5Â Â Â Â Â
Beta-galactoside alpha-2,6-sialyltransferase 1	ST6GAL1	P15907	CHEMBL3596075	Transferase	0.111502	4 / 7Â Â Â Â Â
Thrombin	F2	P00734	CHEMBL204	Protease	0	2 / 0Â Â Â Â Â
Equilibrative nucleoside transporter 1	SLC29A1	Q99808	CHEMBL1997	Electrochemical transporter	0	0 / 123Â Â Â Â Â
Lysosomal alpha-glucosidase	GAA	P10253	CHEMBL2608	Hydrolase	0	3 / 0Â Â Â Â Â
Thymidylate synthase	TYMS	P04818	CHEMBL1952	Transferase	0	0 / 21Â Â Â Â Â
Histone-lysine N-methyltransferase SETD2	SETD2	Q9BYW2	CHEMBL3108647	Writer	0	0 / 1Â Â Â Â Â
Histone-arginine methyltransferase CARM1	CARM1	Q86X55	CHEMBL5406	Writer	0	0 / 2Â Â Â Â Â
Protein-arginine N-methyltransferase 1	PRMT1	Q99873	CHEMBL5524	Writer	0	0 / 6Â Â Â Â Â
Inosine-5'-monophosphate dehydrogenase 2	IMPDH2	P12268	CHEMBL2002	Oxidoreductase	0	11 / 61Â Â Â Â Â
Farnesyl diphosphate synthase	FDPS	P14324	CHEMBL1782	Transferase	0	1 / 0Â Â Â Â Â
Pyrimidinergic receptor P2Y6	P2RY6	Q15077	CHEMBL4714	Family A G protein-coupled receptor	0	0 / 34Â Â Â Â Â
UDP-N-acetylglucosamine--peptide N-acetylglucosaminyltransferase 110 kDa subunit	OGT	O15294	CHEMBL5955	Enzyme	0	0 / 2Â Â Â Â Â
Programmed cell death protein 4	PDCD4	Q53EL6	CHEMBL1781868	Unclassified protein	0	0 / 1Â Â Â Â Â
Glutamate [NMDA] receptor PROTEIN	GRIN1	Q05586	CHEMBL2015	Ligand-gated ion channel	0	3 / 0Â Â Â Â Â
Carbonic anhydrase I	CA1	P00915	CHEMBL261	Lyase	0	51 / 0Â Â Â Â Â
Carbonic anhydrase XII	CA12	O43570	CHEMBL3242	Lyase	0	25 / 0Â Â Â Â Â
Carbonic anhydrase IX	CA9	Q16790	CHEMBL3594	Lyase	0	27 / 0Â Â Â Â Â
Neprilysin	MME	P08473	CHEMBL1944	Protease	0	12 / 0Â Â Â Â Â
Endothelin-converting enzyme 1	ECE1	P42892	CHEMBL4791	Protease	0	6 / 0Â Â Â Â Â
Carbonic anhydrase II	CA2	P00918	CHEMBL205	Lyase	0	51 / 0Â Â Â Â Â
Histone-lysine N-methyltransferase, H3 lysine-79 specific	DOT1L	Q8TEK3	CHEMBL1795117	Writer	0	0 / 41Â Â Â Â Â
Inosine-5'-monophosphate dehydrogenase 1	IMPDH1	P20839	CHEMBL1822	Oxidoreductase	0	10 / 48Â Â Â Â Â
Sodium/nucleoside cotransporter 2	SLC28A2	O43868	CHEMBL5780	Electrochemical transporter	0	0 / 22Â Â Â Â Â
Endothelin receptor ET-A	EDNRA	P25101	CHEMBL252	Family A G protein-coupled receptor	0	25 / 0Â Â Â Â Â
Purinergic receptor P2Y14	P2RY14	Q15391	CHEMBL4518	Family A G protein-coupled receptor	0	0 / 1Â Â Â Â Â
Pyrimidinergic receptor P2Y4	P2RY4	P51582	CHEMBL2123	Family A G protein-coupled receptor	0	0 / 28Â Â Â Â Â
Purinergic receptor P2Y2	P2RY2	P41231	CHEMBL4398	Family A G protein-coupled receptor	0	0 / 30Â Â Â Â Â
Carbonic anhydrase VII	CA7	P43166	CHEMBL2326	Lyase	0	6 / 0Â Â Â Â Â
Carbonic anhydrase III	CA3	P07451	CHEMBL2885	Lyase	0	1 / 0Â Â Â Â Â
Carbonic anhydrase VI	CA6	P23280	CHEMBL3025	Lyase	0	2 / 0Â Â Â Â Â
Carbonic anhydrase XIV	CA14	Q9ULX7	CHEMBL3510	Lyase	0	6 / 0Â Â Â Â Â
Carbonic anhydrase IV	CA4	P22748	CHEMBL3729	Lyase	0	3 / 0Â Â Â Â Â
Carbonic anhydrase XIII	CA13	Q8N1Q1	CHEMBL3912	Lyase	0	5 / 0Â Â Â Â Â
Carbonic anhydrase VB	CA5B	Q9Y2D0	CHEMBL3969	Lyase	0	2 / 0Â Â Â Â Â
Carbonic anhydrase VA	CA5A	P35218	CHEMBL4789	Lyase	0	2 / 0Â Â Â Â Â
Telomerase reverse transcriptase	TERT	O14746	CHEMBL2916	Enzyme	0	0 / 1Â Â Â Â Â
Spermine synthase	SMS	P52788	CHEMBL4934	Enzyme	0	0 / 2Â Â Â Â Â
Estradiol 17-beta-dehydrogenase 1	HSD17B1	P14061	CHEMBL3181	Enzyme	0	0 / 10Â Â Â Â Â
Histone-lysine N-methyltransferase MLL	KMT2A	Q03164	CHEMBL1293299	Writer	0	0 / 1Â Â Â Â Â
Histone-lysine N-methyltransferase SUV39H1	SUV39H1	O43463	CHEMBL1795118	Writer	0	0 / 2Â Â Â Â Â
DNA (cytosine-5)-methyltransferase 1	DNMT1	P26358	CHEMBL1993	Writer	0	0 / 16Â Â Â Â Â
Indolethylamine N-methyltransferase	INMT	O95050	CHEMBL2131	Enzyme	0	0 / 1Â Â Â Â Â
N-lysine methyltransferase SMYD2	SMYD2	Q9NRG4	CHEMBL2169716	Writer	0	0 / 1Â Â Â Â Â
EZH2/SUZ12/EED/RBBP7/RBBP4	EZH2	Q15910	CHEMBL2189110	Writer	0	0 / 5Â Â Â Â Â
Histone-lysine N-methyltransferase EZH1	EZH1	Q92800	CHEMBL2189116	Writer	0	0 / 2Â Â Â Â Â
Histone-lysine N-methyltransferase SETDB1	SETDB1	Q15047	CHEMBL2321646	Writer	0	0 / 1Â Â Â Â Â
Phenylethanolamine N-methyltransferase	PNMT	P11086	CHEMBL4617	Enzyme	0	0 / 1Â Â Â Â Â
DNA (cytosine-5)-methyltransferase 3B	DNMT3B	Q9UBC3	CHEMBL6095	Reader	0	0 / 16Â Â Â Â Â
Glutamate NMDA receptor; GRIN1/GRIN2B	GRIN1 GRIN2B	Q05586 Q13224	CHEMBL1907603	Ligand-gated ion channel	0	1 / 0Â Â Â Â Â
Glutamate NMDA receptor; GRIN1/GRIN2A	GRIN2A GRIN1	Q12879 Q05586	CHEMBL1907604	Ligand-gated ion channel	0	1 / 0Â Â Â Â Â
Rho-associated protein kinase 2	ROCK2	O75116	CHEMBL2973	Kinase	0	0 / 4Â Â Â Â Â
cAMP-dependent protein kinase alpha-catalytic subunit	PRKACA	P17612	CHEMBL4101	Kinase	0	0 / 17Â Â Â Â Â
Endothelin receptor ET-B	EDNRB	P24530	CHEMBL1785	Family A G protein-coupled receptor	0	11 / 0Â Â Â Â Â
Adenosine deaminase	ADA	P00813	CHEMBL1910	Hydrolase	0	1 / 6Â Â Â Â Â
Transient receptor potential cation channel subfamily M member 2	TRPM2	O94759	CHEMBL1250402	Voltage-gated ion channel	0	1 / 1Â Â Â Â Â

## Sheet: Prediction of AMP
Target	Common name (Gene name)	Uniprot ID	ChEMBL ID	Target Class	Probability*	Known actives (3D/2D)
Tyrosine-protein kinase SRC	SRC	P12931	CHEMBL267	Kinase	0.818184	1 / 2Â Â Â Â Â
Fructose-1,6-bisphosphatase	FBP1	P09467	CHEMBL3975	Enzyme	0.818184	10 / 1Â Â Â Â Â
Hypoxanthine-guanine phosphoribosyltransferase	HPRT1	P00492	CHEMBL2360	Enzyme	0.168265	8 / 5Â Â Â Â Â
Bis(5'-adenosyl)-triphosphatase	FHIT	P49789	CHEMBL1795151	Enzyme	0.134939	0 / 2Â Â Â Â Â
Purinergic receptor P2Y1	P2RY1	P47900	CHEMBL4315	Family A G protein-coupled receptor	0.134939	21 / 46Â Â Â Â Â
Glutaminyl-tRNA synthetase	QARS	P47897	CHEMBL3054	Enzyme	0.134939	0 / 3Â Â Â Â Â
MAP kinase-activated protein kinase 2	MAPKAPK2	P49137	CHEMBL2208	Kinase	0.12661	0 / 1Â Â Â Â Â
Heat shock 70 kDa protein 1	HSPA1A	P0DMV8	CHEMBL5460	Other cytosolic protein	0.12661	0 / 1Â Â Â Â Â
2'-deoxynucleoside 5'-phosphate N-hydrolase 1	DNPH1	O43598	CHEMBL3351218	Hydrolase	0.118277	14 / 21Â Â Â Â Â
Arginyl-tRNA synthetase	RARS	P54136	CHEMBL2824	Enzyme	0.118277	0 / 2Â Â Â Â Â
Purinergic receptor P2Y11	P2RY11	Q96G91	CHEMBL4867	Family A G protein-coupled receptor	0.118277	4 / 8Â Â Â Â Â
Heat shock cognate 71 kDa protein	HSPA8	P11142	CHEMBL1275223	Other cytosolic protein	0.118277	1 / 11Â Â Â Â Â
78 kDa glucose-regulated protein	HSPA5	P11021	CHEMBL1781865	Unclassified protein	0.118277	1 / 13Â Â Â Â Â
Serine/threonine-protein kinase AKT	AKT1	P31749	CHEMBL4282	Kinase	0.109946	0 / 1Â Â Â Â Â
Poly(ADP-ribose) glycohydrolase	PARG	Q86W56	CHEMBL1795143	Enzyme	0.109946	0 / 1Â Â Â Â Â
Eukaryotic translation initation factor (by homology)	EIF4E	P06730	CHEMBL4848	Other nuclear protein	0.101614	7 / 26Â Â Â Â Â
RNase L	RNASEL	Q05823	CHEMBL3575	Hydrolase	0.101614	0 / 3Â Â Â Â Â
Inosine-5'-monophosphate dehydrogenase 2	IMPDH2	P12268	CHEMBL2002	Oxidoreductase	0.101614	4 / 62Â Â Â Â Â
Adenosine A1 receptor	ADORA1	P30542	CHEMBL226	Family A G protein-coupled receptor	0.101614	0 / 1292Â Â Â Â Â
Adenosine A2a receptor	ADORA2A	P29274	CHEMBL251	Family A G protein-coupled receptor	0.101614	0 / 687Â Â Â Â Â
Adenosine A3 receptor	ADORA3	P0DMS8	CHEMBL256	Family A G protein-coupled receptor	0.101614	0 / 670Â Â Â Â Â
Dipeptidyl peptidase IV	DPP4	P27487	CHEMBL284	Protease	0.101614	0 / 1Â Â Â Â Â
Adenosine kinase	ADK	P55263	CHEMBL3589	Enzyme	0.101614	0 / 128Â Â Â Â Â
Non-secretory ribonuclease	RNASE2	P10153	CHEMBL5120	Enzyme	0.101614	0 / 2Â Â Â Â Â
Ribonuclease pancreatic	RNASE1	P07998	CHEMBL5425	Enzyme	0.101614	0 / 2Â Â Â Â Â
Purinergic receptor P2Y12	P2RY12	Q9H244	CHEMBL2001	Family A G protein-coupled receptor	0.101614	0 / 9Â Â Â Â Â
Ectonucleotide pyrophosphatase/phosphodiesterase family member 1	ENPP1	P22413	CHEMBL5925	Enzyme	0.101614	0 / 4Â Â Â Â Â
Adenylate cyclase type 10	ADCY10	Q96PN6	CHEMBL5854	Enzyme	0.101614	0 / 1Â Â Â Â Â
Asparagine synthetase	ASNS	P08243	CHEMBL3120	Enzyme	0.101614	0 / 3Â Â Â Â Â
Adenosylhomocysteinase	AHCY	P23526	CHEMBL2664	Enzyme	0.101614	0 / 72Â Â Â Â Â
Histone-lysine N-methyltransferase, H3 lysine-9 specific 5	EHMT1	Q9H9B1	CHEMBL6031	Writer	0.101614	0 / 2Â Â Â Â Â
Histone-lysine N-methyltransferase, H3 lysine-9 specific 3	EHMT2	Q96KQ7	CHEMBL6032	Writer	0.101614	0 / 2Â Â Â Â Â
Thymidylate kinase	DTYMK	P23919	CHEMBL4388	Transferase	0.101614	0 / 4Â Â Â Â Â
Thymidylate synthase	TYMS	P04818	CHEMBL1952	Transferase	0.101614	16 / 22Â Â Â Â Â
P2X purinoceptor 1	P2RX1	P51575	CHEMBL2094	Ligand-gated ion channel	0.101614	1 / 1Â Â Â Â Â
Glyceraldehyde-3-phosphate dehydrogenase liver	GAPDH	P04406	CHEMBL2284	Oxidoreductase	0.101614	0 / 17Â Â Â Â Â
Adenosine deaminase	ADA	P00813	CHEMBL1910	Hydrolase	0.101614	0 / 10Â Â Â Â Â
S-adenosylmethionine decarboxylase 1	AMD1	P17707	CHEMBL4181	Enzyme	0.101614	0 / 20Â Â Â Â Â
Biotin--protein ligase	HLCS	P50747	CHEMBL2062354	Enzyme	0.101614	0 / 2Â Â Â Â Â
Lymphocyte differentiation antigen CD38	CD38	P28907	CHEMBL4660	Enzyme	0.101614	0 / 2Â Â Â Â Â
Histone-lysine N-methyltransferase SETD7	SETD7	Q8WTS6	CHEMBL5523	Writer	0.101614	0 / 2Â Â Â Â Â
Choline acetylase	CHAT	P28329	CHEMBL4039	Enzyme	0.101614	0 / 1Â Â Â Â Â
Cell division control protein 42 homolog	CDC42	P60953	CHEMBL6088	Unclassified protein	0.101614	1 / 1Â Â Â Â Â
Ras-related C3 botulinum toxin substrate 1	RAC1	P63000	CHEMBL6094	Unclassified protein	0.101614	1 / 1Â Â Â Â Â
Spermidine synthase	SRM	P19623	CHEMBL4232	Enzyme	0.101614	0 / 5Â Â Â Â Â
Adenosine A2b receptor	ADORA2B	P29275	CHEMBL255	Family A G protein-coupled receptor	0.101614	0 / 57Â Â Â Â Â
AICAR transformylase	ATIC	P31939	CHEMBL2518	Enzyme	0.101614	2 / 2Â Â Â Â Â
Inosine-5'-monophosphate dehydrogenase 1	IMPDH1	P20839	CHEMBL1822	Oxidoreductase	0.101614	0 / 49Â Â Â Â Â
Equilibrative nucleoside transporter 1	SLC29A1	Q99808	CHEMBL1997	Electrochemical transporter	0.101614	0 / 124Â Â Â Â Â
Transient receptor potential cation channel subfamily M member 2	TRPM2	O94759	CHEMBL1250402	Voltage-gated ion channel	0.101614	0 / 1Â Â Â Â Â
Methionyl-tRNA synthetase	MARS	P56192	CHEMBL2870	Enzyme	0.101614	0 / 8Â Â Â Â Â
Beta-galactoside alpha-2,6-sialyltransferase 1	ST6GAL1	P15907	CHEMBL3596075	Transferase	0.101614	0 / 7Â Â Â Â Â
Histone-lysine N-methyltransferase SETD2	SETD2	Q9BYW2	CHEMBL3108647	Writer	0.101614	0 / 1Â Â Â Â Â
Histone-arginine methyltransferase CARM1	CARM1	Q86X55	CHEMBL5406	Writer	0.101614	0 / 2Â Â Â Â Â
Protein-arginine N-methyltransferase 1	PRMT1	Q99873	CHEMBL5524	Writer	0.101614	0 / 6Â Â Â Â Â
Butyrylcholinesterase	BCHE	P06276	CHEMBL1914	Hydrolase	0.101614	0 / 10Â Â Â Â Â
Induced myeloid leukemia cell differentiation protein Mcl-1	MCL1	Q07820	CHEMBL4361	Other cytosolic protein	0.101614	0 / 1Â Â Â Â Â
Epidermal growth factor receptor erbB1	EGFR	P00533	CHEMBL203	Kinase	0.101614	0 / 3Â Â Â Â Â
Alcohol dehydrogenase alpha chain	ADH1A	P07327	CHEMBL1970	Oxidoreductase	0.101614	0 / 2Â Â Â Â Â
Programmed cell death protein 4	PDCD4	Q53EL6	CHEMBL1781868	Unclassified protein	0.101614	0 / 1Â Â Â Â Â
S-methyl-5-thioadenosine phosphorylase (by homology)	MTAP	Q13126	CHEMBL4941	Enzyme	0.101614	0 / 6Â Â Â Â Â
Histone acetyltransferase p300	EP300	Q09472	CHEMBL3784	Writer	0.101614	0 / 1Â Â Â Â Â
L-lactate dehydrogenase B chain	LDHB	P07195	CHEMBL4940	Enzyme	0.101614	0 / 1Â Â Â Â Â
Farnesyl diphosphate synthase	FDPS	P14324	CHEMBL1782	Transferase	0	47 / 0Â Â Â Â Â
DNA polymerase beta	POLB	P06746	CHEMBL2392	Enzyme	0	1 / 9Â Â Â Â Â
Histone-lysine N-methyltransferase, H3 lysine-79 specific	DOT1L	Q8TEK3	CHEMBL1795117	Writer	0	0 / 42Â Â Â Â Â
Pyrimidinergic receptor P2Y4	P2RY4	P51582	CHEMBL2123	Family A G protein-coupled receptor	0	0 / 28Â Â Â Â Â
Purinergic receptor P2Y2	P2RY2	P41231	CHEMBL4398	Family A G protein-coupled receptor	0	0 / 30Â Â Â Â Â
Carbonic anhydrase II	CA2	P00918	CHEMBL205	Lyase	0	13 / 0Â Â Â Â Â
Carbonic anhydrase I	CA1	P00915	CHEMBL261	Lyase	0	6 / 0Â Â Â Â Â
Carbonic anhydrase XII	CA12	O43570	CHEMBL3242	Lyase	0	15 / 0Â Â Â Â Â
Matrix metalloproteinase 2	MMP2	P08253	CHEMBL333	Protease	0	12 / 0Â Â Â Â Â
Carbonic anhydrase XIV	CA14	Q9ULX7	CHEMBL3510	Lyase	0	18 / 0Â Â Â Â Â
Carbonic anhydrase IX	CA9	Q16790	CHEMBL3594	Lyase	0	17 / 0Â Â Â Â Â
Sodium/nucleoside cotransporter 2	SLC28A2	O43868	CHEMBL5780	Electrochemical transporter	0	0 / 22Â Â Â Â Â
Telomerase reverse transcriptase	TERT	O14746	CHEMBL2916	Enzyme	0	0 / 1Â Â Â Â Â
Rho-associated protein kinase 2	ROCK2	O75116	CHEMBL2973	Kinase	0	0 / 4Â Â Â Â Â
cAMP-dependent protein kinase alpha-catalytic subunit	PRKACA	P17612	CHEMBL4101	Kinase	0	0 / 17Â Â Â Â Â
Spermine synthase	SMS	P52788	CHEMBL4934	Enzyme	0	0 / 2Â Â Â Â Â
Pyrimidinergic receptor P2Y6	P2RY6	Q15077	CHEMBL4714	Family A G protein-coupled receptor	0	3 / 34Â Â Â Â Â
Histone-lysine N-methyltransferase MLL	KMT2A	Q03164	CHEMBL1293299	Writer	0	0 / 1Â Â Â Â Â
Histone-lysine N-methyltransferase SUV39H1	SUV39H1	O43463	CHEMBL1795118	Writer	0	0 / 2Â Â Â Â Â
DNA (cytosine-5)-methyltransferase 1	DNMT1	P26358	CHEMBL1993	Writer	0	0 / 18Â Â Â Â Â
Indolethylamine N-methyltransferase	INMT	O95050	CHEMBL2131	Enzyme	0	0 / 1Â Â Â Â Â
N-lysine methyltransferase SMYD2	SMYD2	Q9NRG4	CHEMBL2169716	Writer	0	0 / 1Â Â Â Â Â
EZH2/SUZ12/EED/RBBP7/RBBP4	EZH2	Q15910	CHEMBL2189110	Writer	0	0 / 5Â Â Â Â Â
Histone-lysine N-methyltransferase EZH1	EZH1	Q92800	CHEMBL2189116	Writer	0	0 / 2Â Â Â Â Â
Histone-lysine N-methyltransferase SETDB1	SETDB1	Q15047	CHEMBL2321646	Writer	0	0 / 1Â Â Â Â Â
Phenylethanolamine N-methyltransferase	PNMT	P11086	CHEMBL4617	Enzyme	0	0 / 1Â Â Â Â Â
DNA (cytosine-5)-methyltransferase 3B	DNMT3B	Q9UBC3	CHEMBL6095	Reader	0	0 / 17Â Â Â Â Â
Estradiol 17-beta-dehydrogenase 1	HSD17B1	P14061	CHEMBL3181	Enzyme	0	0 / 10Â Â Â Â Â
Squalene synthetase (by homology)	FDFT1	P37268	CHEMBL3338	Enzyme	0	2 / 0Â Â Â Â Â
DNA polymerase alpha subunit	POLA1	P09884	CHEMBL1828	Transferase	0	0 / 5Â Â Â Â Â
MAP kinase ERK2	MAPK1	P28482	CHEMBL4040	Kinase	0	0 / 1Â Â Â Â Â
Uridine 5'-monophosphate synthase	UMPS	P11172	CHEMBL5216	Enzyme	0	1 / 2Â Â Â Â Â
Rhodopsin kinase	GRK1	Q15835	CHEMBL5607	Kinase	0	0 / 1Â Â Â Â Â
Isoleucyl-tRNA synthetase	IARS	P41252	CHEMBL3235	Enzyme	0	0 / 5Â Â Â Â Â
6-phosphogluconate dehydrogenase	PGD	P52209	CHEMBL3404	Enzyme	0	2 / 0Â Â Â Â Â
Protein arginine N-methyltransferase 7	PRMT7	Q9NVM4	CHEMBL3562175	Writer	0	0 / 2Â Â Â Â Â
Threonyl-tRNA synthetase	TARS	P26639	CHEMBL3391	Enzyme	0	0 / 2Â Â Â Â Â

## Sheet: Prediction of ADP
Target	Common name (Gene name)	Uniprot ID	ChEMBL ID	Target Class	Probability*	Known actives (3D/2D)
Heat shock cognate 71 kDa protein	HSPA8	P11142	CHEMBL1275223	Other cytosolic protein	0.977347	1 / 11Â Â Â Â Â
78 kDa glucose-regulated protein	HSPA5	P11021	CHEMBL1781865	Unclassified protein	0.977347	1 / 13Â Â Â Â Â
Purinergic receptor P2Y1	P2RY1	P47900	CHEMBL4315	Family A G protein-coupled receptor	0.977347	16 / 44Â Â Â Â Â
Purinergic receptor P2Y11	P2RY11	Q96G91	CHEMBL4867	Family A G protein-coupled receptor	0.977347	6 / 8Â Â Â Â Â
Cell division control protein 42 homolog	CDC42	P60953	CHEMBL6088	Unclassified protein	0.185219	1 / 1Â Â Â Â Â
Ras-related C3 botulinum toxin substrate 1	RAC1	P63000	CHEMBL6094	Unclassified protein	0.185219	1 / 1Â Â Â Â Â
Serine/threonine-protein kinase AKT	AKT1	P31749	CHEMBL4282	Kinase	0.15329	0 / 1Â Â Â Â Â
Poly(ADP-ribose) glycohydrolase	PARG	Q86W56	CHEMBL1795143	Enzyme	0.145251	0 / 1Â Â Â Â Â
Tyrosine-protein kinase SRC	SRC	P12931	CHEMBL267	Kinase	0.137289	1 / 2Â Â Â Â Â
Adenosine A3 receptor	ADORA3	P0DMS8	CHEMBL256	Family A G protein-coupled receptor	0.129284	2 / 605Â Â Â Â Â
Fructose-1,6-bisphosphatase	FBP1	P09467	CHEMBL3975	Enzyme	0.129284	1 / 1Â Â Â Â Â
MAP kinase-activated protein kinase 2	MAPKAPK2	P49137	CHEMBL2208	Kinase	0.121287	1 / 1Â Â Â Â Â
Heat shock 70 kDa protein 1	HSPA1A	P0DMV8	CHEMBL5460	Other cytosolic protein	0.121287	1 / 1Â Â Â Â Â
Eukaryotic translation initation factor	EIF4E	P06730	CHEMBL4848	Other nuclear protein	0.121287	4 / 26Â Â Â Â Â
Bis(5'-adenosyl)-triphosphatase	FHIT	P49789	CHEMBL1795151	Enzyme	0.121287	0 / 2Â Â Â Â Â
Glutaminyl-tRNA synthetase	QARS	P47897	CHEMBL3054	Enzyme	0.121287	0 / 3Â Â Â Â Â
DNA polymerase beta	POLB	P06746	CHEMBL2392	Enzyme	0.113286	9 / 9Â Â Â Â Â
Arginyl-tRNA synthetase	RARS	P54136	CHEMBL2824	Enzyme	0.113286	0 / 2Â Â Â Â Â
Thymidylate kinase	DTYMK	P23919	CHEMBL4388	Transferase	0.113286	0 / 4Â Â Â Â Â
Pyrimidinergic receptor P2Y6	P2RY6	Q15077	CHEMBL4714	Family A G protein-coupled receptor	0.113286	8 / 36Â Â Â Â Â
UDP-N-acetylglucosamine--peptide N-acetylglucosaminyltransferase 110 kDa subunit	OGT	O15294	CHEMBL5955	Enzyme	0.113286	1 / 2Â Â Â Â Â
Adenylate cyclase type 10	ADCY10	Q96PN6	CHEMBL5854	Enzyme	0.113286	1 / 1Â Â Â Â Â
Lymphocyte differentiation antigen CD38	CD38	P28907	CHEMBL4660	Enzyme	0.113286	0 / 2Â Â Â Â Â
Ectonucleotide pyrophosphatase/phosphodiesterase family member 1	ENPP1	P22413	CHEMBL5925	Enzyme	0.113286	1 / 4Â Â Â Â Â
Purinergic receptor P2Y12	P2RY12	Q9H244	CHEMBL2001	Family A G protein-coupled receptor	0.113286	2 / 9Â Â Â Â Â
Choline acetylase	CHAT	P28329	CHEMBL4039	Enzyme	0.113286	0 / 1Â Â Â Â Â
Non-secretory ribonuclease	RNASE2	P10153	CHEMBL5120	Enzyme	0.113286	1 / 2Â Â Â Â Â
Ribonuclease pancreatic	RNASE1	P07998	CHEMBL5425	Enzyme	0.113286	1 / 2Â Â Â Â Â
RNase L	RNASEL	Q05823	CHEMBL3575	Hydrolase	0.113286	0 / 3Â Â Â Â Â
Transient receptor potential cation channel subfamily M member 2	TRPM2	O94759	CHEMBL1250402	Voltage-gated ion channel	0.113286	0 / 1Â Â Â Â Â
Adenosine A2a receptor	ADORA2A	P29274	CHEMBL251	Family A G protein-coupled receptor	0.113286	0 / 646Â Â Â Â Â
Dipeptidyl peptidase IV	DPP4	P27487	CHEMBL284	Protease	0.113286	0 / 1Â Â Â Â Â
Adenosine kinase	ADK	P55263	CHEMBL3589	Enzyme	0.113286	0 / 101Â Â Â Â Â
Purinergic receptor P2Y14	P2RY14	Q15391	CHEMBL4518	Family A G protein-coupled receptor	0.113286	1 / 1Â Â Â Â Â
Asparagine synthetase	ASNS	P08243	CHEMBL3120	Enzyme	0.113286	0 / 3Â Â Â Â Â
Alcohol dehydrogenase alpha chain	ADH1A	P07327	CHEMBL1970	Oxidoreductase	0.113286	0 / 2Â Â Â Â Â
Histone acetyltransferase p300	EP300	Q09472	CHEMBL3784	Writer	0.113286	0 / 1Â Â Â Â Â
L-lactate dehydrogenase B chain	LDHB	P07195	CHEMBL4940	Enzyme	0.113286	0 / 1Â Â Â Â Â
2'-deoxynucleoside 5'-phosphate N-hydrolase 1	DNPH1	O43598	CHEMBL3351218	Hydrolase	0.113286	7 / 21Â Â Â Â Â
Hypoxanthine-guanine phosphoribosyltransferase	HPRT1	P00492	CHEMBL2360	Enzyme	0.113286	3 / 2Â Â Â Â Â
Adenosylhomocysteinase	AHCY	P23526	CHEMBL2664	Enzyme	0.113286	0 / 66Â Â Â Â Â
Histone-lysine N-methyltransferase, H3 lysine-9 specific 5	EHMT1	Q9H9B1	CHEMBL6031	Writer	0.113286	0 / 2Â Â Â Â Â
Histone-lysine N-methyltransferase, H3 lysine-9 specific 3	EHMT2	Q96KQ7	CHEMBL6032	Writer	0.113286	0 / 2Â Â Â Â Â
Glyceraldehyde-3-phosphate dehydrogenase liver	GAPDH	P04406	CHEMBL2284	Oxidoreductase	0.113286	0 / 10Â Â Â Â Â
Biotin--protein ligase	HLCS	P50747	CHEMBL2062354	Enzyme	0.113286	0 / 2Â Â Â Â Â
S-adenosylmethionine decarboxylase 1	AMD1	P17707	CHEMBL4181	Enzyme	0.113286	0 / 20Â Â Â Â Â
Adenosine deaminase	ADA	P00813	CHEMBL1910	Hydrolase	0.113286	0 / 6Â Â Â Â Â
P2X purinoceptor 1	P2RX1	P51575	CHEMBL2094	Ligand-gated ion channel	0.113286	1 / 1Â Â Â Â Â
Inosine-5'-monophosphate dehydrogenase 2	IMPDH2	P12268	CHEMBL2002	Oxidoreductase	0.113286	4 / 57Â Â Â Â Â
Histone-lysine N-methyltransferase SETD7	SETD7	Q8WTS6	CHEMBL5523	Writer	0.113286	0 / 2Â Â Â Â Â
Inosine-5'-monophosphate dehydrogenase 1	IMPDH1	P20839	CHEMBL1822	Oxidoreductase	0.113286	0 / 45Â Â Â Â Â
Spermidine synthase	SRM	P19623	CHEMBL4232	Enzyme	0.113286	0 / 5Â Â Â Â Â
Adenosine A2b receptor	ADORA2B	P29275	CHEMBL255	Family A G protein-coupled receptor	0	0 / 49Â Â Â Â Â
Methionyl-tRNA synthetase	MARS	P56192	CHEMBL2870	Enzyme	0	0 / 8Â Â Â Â Â
Equilibrative nucleoside transporter 1	SLC29A1	Q99808	CHEMBL1997	Electrochemical transporter	0	0 / 122Â Â Â Â Â
Histone-lysine N-methyltransferase SETD2	SETD2	Q9BYW2	CHEMBL3108647	Writer	0	0 / 1Â Â Â Â Â
Histone-arginine methyltransferase CARM1	CARM1	Q86X55	CHEMBL5406	Writer	0	0 / 2Â Â Â Â Â
Protein-arginine N-methyltransferase 1	PRMT1	Q99873	CHEMBL5524	Writer	0	0 / 6Â Â Â Â Â
Beta-galactoside alpha-2,6-sialyltransferase 1	ST6GAL1	P15907	CHEMBL3596075	Transferase	0	0 / 7Â Â Â Â Â
Pyrimidinergic receptor P2Y4	P2RY4	P51582	CHEMBL2123	Family A G protein-coupled receptor	0	4 / 29Â Â Â Â Â
Purinergic receptor P2Y2	P2RY2	P41231	CHEMBL4398	Family A G protein-coupled receptor	0	5 / 31Â Â Â Â Â
Adenosine A1 receptor	ADORA1	P30542	CHEMBL226	Family A G protein-coupled receptor	0	1 / 1209Â Â Â Â Â
Butyrylcholinesterase	BCHE	P06276	CHEMBL1914	Hydrolase	0	0 / 8Â Â Â Â Â
Programmed cell death protein 4	PDCD4	Q53EL6	CHEMBL1781868	Unclassified protein	0	0 / 1Â Â Â Â Â
Inositol 1,4,5-trisphosphate receptor type 1	ITPR1	Q14643	CHEMBL4046	Ligand-gated ion channel	0	1 / 0Â Â Â Â Â
Induced myeloid leukemia cell differentiation protein Mcl-1	MCL1	Q07820	CHEMBL4361	Other cytosolic protein	0	0 / 1Â Â Â Â Â
Epidermal growth factor receptor erbB1	EGFR	P00533	CHEMBL203	Kinase	0	0 / 3Â Â Â Â Â
Beta-1,4-galactosyltransferase 1	B4GALT1	P15291	CHEMBL4384	Enzyme	0	0 / 2Â Â Â Â Â
S-methyl-5-thioadenosine phosphorylase (by homology)	MTAP	Q13126	CHEMBL4941	Enzyme	0	0 / 6Â Â Â Â Â
Histone-lysine N-methyltransferase, H3 lysine-79 specific	DOT1L	Q8TEK3	CHEMBL1795117	Writer	0	0 / 41Â Â Â Â Â
Telomerase reverse transcriptase	TERT	O14746	CHEMBL2916	Enzyme	0	1 / 1Â Â Â Â Â
Fucosyltransferase 6	FUT6	P51993	CHEMBL4443	Enzyme	0	0 / 5Â Â Â Â Â
P2X purinoceptor 4	P2RX4	Q99571	CHEMBL2104	Ligand-gated ion channel	0	0 / 1Â Â Â Â Â
DNA polymerase alpha subunit	POLA1	P09884	CHEMBL1828	Transferase	0	5 / 5Â Â Â Â Â
Sodium/nucleoside cotransporter 2	SLC28A2	O43868	CHEMBL5780	Electrochemical transporter	0	0 / 22Â Â Â Â Â
Rho-associated protein kinase 2	ROCK2	O75116	CHEMBL2973	Kinase	0	0 / 4Â Â Â Â Â
cAMP-dependent protein kinase alpha-catalytic subunit	PRKACA	P17612	CHEMBL4101	Kinase	0	0 / 17Â Â Â Â Â
Adenylosuccinate synthetase 2	ADSS	P30520	CHEMBL4875	Enzyme	0	1 / 0Â Â Â Â Â
Farnesyl diphosphate synthase	FDPS	P14324	CHEMBL1782	Transferase	0	5 / 0Â Â Â Â Â
Purine nucleoside phosphorylase	PNP	P00491	CHEMBL4338	Enzyme	0	1 / 4Â Â Â Â Â
Squalene synthetase (by homology)	FDFT1	P37268	CHEMBL3338	Enzyme	0	7 / 0Â Â Â Â Â
Spermine synthase	SMS	P52788	CHEMBL4934	Enzyme	0	0 / 2Â Â Â Â Â
Estradiol 17-beta-dehydrogenase 1	HSD17B1	P14061	CHEMBL3181	Enzyme	0	0 / 10Â Â Â Â Â
Histone-lysine N-methyltransferase MLL	KMT2A	Q03164	CHEMBL1293299	Writer	0	0 / 1Â Â Â Â Â
Histone-lysine N-methyltransferase SUV39H1	SUV39H1	O43463	CHEMBL1795118	Writer	0	0 / 1Â Â Â Â Â
DNA (cytosine-5)-methyltransferase 1	DNMT1	P26358	CHEMBL1993	Writer	0	0 / 15Â Â Â Â Â
Indolethylamine N-methyltransferase	INMT	O95050	CHEMBL2131	Enzyme	0	0 / 1Â Â Â Â Â
N-lysine methyltransferase SMYD2	SMYD2	Q9NRG4	CHEMBL2169716	Writer	0	0 / 1Â Â Â Â Â
EZH2/SUZ12/EED/RBBP7/RBBP4	EZH2	Q15910	CHEMBL2189110	Writer	0	0 / 2Â Â Â Â Â
Histone-lysine N-methyltransferase EZH1	EZH1	Q92800	CHEMBL2189116	Writer	0	0 / 1Â Â Â Â Â
Histone-lysine N-methyltransferase SETDB1	SETDB1	Q15047	CHEMBL2321646	Writer	0	0 / 1Â Â Â Â Â
Phenylethanolamine N-methyltransferase	PNMT	P11086	CHEMBL4617	Enzyme	0	0 / 1Â Â Â Â Â
DNA (cytosine-5)-methyltransferase 3B	DNMT3B	Q9UBC3	CHEMBL6095	Reader	0	0 / 16Â Â Â Â Â
Carbonic anhydrase II	CA2	P00918	CHEMBL205	Lyase	0	3 / 0Â Â Â Â Â
Putative N-acetylglucosamine-6-phosphate deacetylase	AMDHD2	Q9Y303	CHEMBL3217376	Enzyme	0	1 / 0Â Â Â Â Â
Carbonic anhydrase XII	CA12	O43570	CHEMBL3242	Lyase	0	4 / 0Â Â Â Â Â
Matrix metalloproteinase 2	MMP2	P08253	CHEMBL333	Protease	0	2 / 0Â Â Â Â Â
Carbonic anhydrase XIV	CA14	Q9ULX7	CHEMBL3510	Lyase	0	3 / 0Â Â Â Â Â
Carbonic anhydrase IX	CA9	Q16790	CHEMBL3594	Lyase	0	4 / 0Â Â Â Â Â
MAP kinase ERK2	MAPK1	P28482	CHEMBL4040	Kinase	0	0 / 1Â Â Â Â Â

## Sheet: Prediction of ATP
Target	Common name (Gene name)	Uniprot ID	ChEMBL ID	Target Class	Probability*	Known actives (3D/2D)
MAP kinase-activated protein kinase 2	MAPKAPK2	P49137	CHEMBL2208	Kinase	0.738294	1 / 1Â Â Â Â Â
Purinergic receptor P2Y1	P2RY1	P47900	CHEMBL4315	Family A G protein-coupled receptor	0.738294	13 / 39Â Â Â Â Â
Purinergic receptor P2Y11	P2RY11	Q96G91	CHEMBL4867	Family A G protein-coupled receptor	0.738294	5 / 8Â Â Â Â Â
Heat shock 70 kDa protein 1	HSPA1A	P0DMV8	CHEMBL5460	Other cytosolic protein	0.738294	1 / 1Â Â Â Â Â
Tyrosine-protein kinase SRC	SRC	P12931	CHEMBL267	Kinase	0.360177	1 / 2Â Â Â Â Â
Serine/threonine-protein kinase AKT	AKT1	P31749	CHEMBL4282	Kinase	0.239494	0 / 1Â Â Â Â Â
Heat shock cognate 71 kDa protein	HSPA8	P11142	CHEMBL1275223	Other cytosolic protein	0.159097	1 / 10Â Â Â Â Â
78 kDa glucose-regulated protein	HSPA5	P11021	CHEMBL1781865	Unclassified protein	0.159097	1 / 13Â Â Â Â Â
Purinergic receptor P2Y12	P2RY12	Q9H244	CHEMBL2001	Family A G protein-coupled receptor	0.151058	0 / 9Â Â Â Â Â
Fructose-1,6-bisphosphatase	FBP1	P09467	CHEMBL3975	Enzyme	0.143015	0 / 1Â Â Â Â Â
Adenosine A3 receptor	ADORA3	P0DMS8	CHEMBL256	Family A G protein-coupled receptor	0.134972	2 / 532Â Â Â Â Â
Poly(ADP-ribose) glycohydrolase	PARG	Q86W56	CHEMBL1795143	Enzyme	0.134972	0 / 1Â Â Â Â Â
Thymidylate kinase	DTYMK	P23919	CHEMBL4388	Transferase	0.126929	0 / 4Â Â Â Â Â
Bis(5'-adenosyl)-triphosphatase	FHIT	P49789	CHEMBL1795151	Enzyme	0.118883	0 / 2Â Â Â Â Â
Glutaminyl-tRNA synthetase	QARS	P47897	CHEMBL3054	Enzyme	0.118883	0 / 3Â Â Â Â Â
Adenylate cyclase type 10	ADCY10	Q96PN6	CHEMBL5854	Enzyme	0.118883	1 / 1Â Â Â Â Â
Arginyl-tRNA synthetase	RARS	P54136	CHEMBL2824	Enzyme	0.118883	0 / 2Â Â Â Â Â
Pyrimidinergic receptor P2Y4	P2RY4	P51582	CHEMBL2123	Family A G protein-coupled receptor	0.118883	3 / 30Â Â Â Â Â
Purinergic receptor P2Y2	P2RY2	P41231	CHEMBL4398	Family A G protein-coupled receptor	0.118883	3 / 32Â Â Â Â Â
Pyrimidinergic receptor P2Y6	P2RY6	Q15077	CHEMBL4714	Family A G protein-coupled receptor	0.118883	4 / 36Â Â Â Â Â
Lymphocyte differentiation antigen CD38	CD38	P28907	CHEMBL4660	Enzyme	0.118883	0 / 2Â Â Â Â Â
DNA polymerase beta	POLB	P06746	CHEMBL2392	Enzyme	0.118883	6 / 9Â Â Â Â Â
Non-secretory ribonuclease	RNASE2	P10153	CHEMBL5120	Enzyme	0.118883	1 / 2Â Â Â Â Â
Ribonuclease pancreatic	RNASE1	P07998	CHEMBL5425	Enzyme	0.118883	1 / 2Â Â Â Â Â
P2X purinoceptor 1	P2RX1	P51575	CHEMBL2094	Ligand-gated ion channel	0.118883	0 / 1Â Â Â Â Â
Choline acetylase	CHAT	P28329	CHEMBL4039	Enzyme	0.118883	0 / 1Â Â Â Â Â
Hypoxanthine-guanine phosphoribosyltransferase	HPRT1	P00492	CHEMBL2360	Enzyme	0.118883	0 / 2Â Â Â Â Â
Eukaryotic translation initation factor	EIF4E	P06730	CHEMBL4848	Other nuclear protein	0.118883	3 / 26Â Â Â Â Â
Cell division control protein 42 homolog	CDC42	P60953	CHEMBL6088	Unclassified protein	0.118883	1 / 1Â Â Â Â Â
Ras-related C3 botulinum toxin substrate 1	RAC1	P63000	CHEMBL6094	Unclassified protein	0.118883	1 / 1Â Â Â Â Â
Ectonucleotide pyrophosphatase/phosphodiesterase family member 1	ENPP1	P22413	CHEMBL5925	Enzyme	0.118883	3 / 4Â Â Â Â Â
RNase L	RNASEL	Q05823	CHEMBL3575	Hydrolase	0.118883	0 / 3Â Â Â Â Â
2'-deoxynucleoside 5'-phosphate N-hydrolase 1	DNPH1	O43598	CHEMBL3351218	Hydrolase	0.118883	0 / 21Â Â Â Â Â
DNA polymerase alpha subunit	POLA1	P09884	CHEMBL1828	Transferase	0.118883	3 / 5Â Â Â Â Â
Transient receptor potential cation channel subfamily M member 2	TRPM2	O94759	CHEMBL1250402	Voltage-gated ion channel	0.118883	0 / 1Â Â Â Â Â
Alcohol dehydrogenase alpha chain	ADH1A	P07327	CHEMBL1970	Oxidoreductase	0.118883	0 / 2Â Â Â Â Â
Adenosine A1 receptor	ADORA1	P30542	CHEMBL226	Family A G protein-coupled receptor	0.118883	0 / 1120Â Â Â Â Â
Adenosine A2a receptor	ADORA2A	P29274	CHEMBL251	Family A G protein-coupled receptor	0.118883	0 / 599Â Â Â Â Â
Dipeptidyl peptidase IV	DPP4	P27487	CHEMBL284	Protease	0.118883	0 / 1Â Â Â Â Â
Adenosine kinase	ADK	P55263	CHEMBL3589	Enzyme	0.118883	0 / 81Â Â Â Â Â
Asparagine synthetase	ASNS	P08243	CHEMBL3120	Enzyme	0.118883	0 / 3Â Â Â Â Â
Histone acetyltransferase p300	EP300	Q09472	CHEMBL3784	Writer	0.118883	0 / 1Â Â Â Â Â
L-lactate dehydrogenase B chain	LDHB	P07195	CHEMBL4940	Enzyme	0.118883	0 / 1Â Â Â Â Â
Inosine-5'-monophosphate dehydrogenase 2	IMPDH2	P12268	CHEMBL2002	Oxidoreductase	0.118883	0 / 56Â Â Â Â Â
Biotin--protein ligase	HLCS	P50747	CHEMBL2062354	Enzyme	0.118883	0 / 2Â Â Â Â Â
Adenosylhomocysteinase	AHCY	P23526	CHEMBL2664	Enzyme	0.118883	0 / 55Â Â Â Â Â
Histone-lysine N-methyltransferase, H3 lysine-9 specific 5	EHMT1	Q9H9B1	CHEMBL6031	Writer	0.118883	0 / 2Â Â Â Â Â
Histone-lysine N-methyltransferase, H3 lysine-9 specific 3	EHMT2	Q96KQ7	CHEMBL6032	Writer	0.118883	0 / 2Â Â Â Â Â
Glyceraldehyde-3-phosphate dehydrogenase liver	GAPDH	P04406	CHEMBL2284	Oxidoreductase	0.118883	0 / 9Â Â Â Â Â
S-adenosylmethionine decarboxylase 1	AMD1	P17707	CHEMBL4181	Enzyme	0	0 / 20Â Â Â Â Â
Inosine-5'-monophosphate dehydrogenase 1	IMPDH1	P20839	CHEMBL1822	Oxidoreductase	0	0 / 45Â Â Â Â Â
Adenosine deaminase	ADA	P00813	CHEMBL1910	Hydrolase	0	0 / 6Â Â Â Â Â
Histone-lysine N-methyltransferase SETD7	SETD7	Q8WTS6	CHEMBL5523	Writer	0	0 / 2Â Â Â Â Â
P2X purinoceptor 4	P2RX4	Q99571	CHEMBL2104	Ligand-gated ion channel	0	0 / 1Â Â Â Â Â
Telomerase reverse transcriptase	TERT	O14746	CHEMBL2916	Enzyme	0	1 / 1Â Â Â Â Â
Spermidine synthase	SRM	P19623	CHEMBL4232	Enzyme	0	0 / 5Â Â Â Â Â
UDP-N-acetylglucosamine--peptide N-acetylglucosaminyltransferase 110 kDa subunit	OGT	O15294	CHEMBL5955	Enzyme	0	1 / 2Â Â Â Â Â
Adenosine A2b receptor	ADORA2B	P29275	CHEMBL255	Family A G protein-coupled receptor	0	0 / 38Â Â Â Â Â
Methionyl-tRNA synthetase	MARS	P56192	CHEMBL2870	Enzyme	0	0 / 7Â Â Â Â Â
Butyrylcholinesterase	BCHE	P06276	CHEMBL1914	Hydrolase	0	0 / 7Â Â Â Â Â
Equilibrative nucleoside transporter 1	SLC29A1	Q99808	CHEMBL1997	Electrochemical transporter	0	0 / 120Â Â Â Â Â
Beta-galactoside alpha-2,6-sialyltransferase 1	ST6GAL1	P15907	CHEMBL3596075	Transferase	0	0 / 7Â Â Â Â Â
Histone-lysine N-methyltransferase SETD2	SETD2	Q9BYW2	CHEMBL3108647	Writer	0	0 / 1Â Â Â Â Â
Histone-arginine methyltransferase CARM1	CARM1	Q86X55	CHEMBL5406	Writer	0	0 / 2Â Â Â Â Â
Protein-arginine N-methyltransferase 1	PRMT1	Q99873	CHEMBL5524	Writer	0	0 / 6Â Â Â Â Â
Thymidylate synthase	TYMS	P04818	CHEMBL1952	Transferase	0	0 / 18Â Â Â Â Â
Programmed cell death protein 4	PDCD4	Q53EL6	CHEMBL1781868	Unclassified protein	0	0 / 1Â Â Â Â Â
Fucosyltransferase 6	FUT6	P51993	CHEMBL4443	Enzyme	0	0 / 5Â Â Â Â Â
Induced myeloid leukemia cell differentiation protein Mcl-1	MCL1	Q07820	CHEMBL4361	Other cytosolic protein	0	0 / 1Â Â Â Â Â
Beta-1,4-galactosyltransferase 1	B4GALT1	P15291	CHEMBL4384	Enzyme	0	0 / 2Â Â Â Â Â
Epidermal growth factor receptor erbB1	EGFR	P00533	CHEMBL203	Kinase	0	0 / 3Â Â Â Â Â
S-methyl-5-thioadenosine phosphorylase (by homology)	MTAP	Q13126	CHEMBL4941	Enzyme	0	0 / 6Â Â Â Â Â
Histone-lysine N-methyltransferase, H3 lysine-79 specific	DOT1L	Q8TEK3	CHEMBL1795117	Writer	0	0 / 40Â Â Â Â Â
Purinergic receptor P2Y14	P2RY14	Q15391	CHEMBL4518	Family A G protein-coupled receptor	0	1 / 1Â Â Â Â Â
Inositol 1,4,5-trisphosphate receptor type 1	ITPR1	Q14643	CHEMBL4046	Ligand-gated ion channel	0	1 / 0Â Â Â Â Â
Sodium/nucleoside cotransporter 2	SLC28A2	O43868	CHEMBL5780	Electrochemical transporter	0	0 / 22Â Â Â Â Â
Rho-associated protein kinase 2	ROCK2	O75116	CHEMBL2973	Kinase	0	0 / 4Â Â Â Â Â
cAMP-dependent protein kinase alpha-catalytic subunit	PRKACA	P17612	CHEMBL4101	Kinase	0	0 / 17Â Â Â Â Â
Spermine synthase	SMS	P52788	CHEMBL4934	Enzyme	0	0 / 2Â Â Â Â Â
Estradiol 17-beta-dehydrogenase 1	HSD17B1	P14061	CHEMBL3181	Enzyme	0	0 / 10Â Â Â Â Â
DNA polymerase delta subunit 1	POLD1	P28340	CHEMBL2735	Transferase	0	0 / 1Â Â Â Â Â
Histone-lysine N-methyltransferase MLL	KMT2A	Q03164	CHEMBL1293299	Writer	0	0 / 1Â Â Â Â Â
Histone-lysine N-methyltransferase SUV39H1	SUV39H1	O43463	CHEMBL1795118	Writer	0	0 / 1Â Â Â Â Â
DNA (cytosine-5)-methyltransferase 1	DNMT1	P26358	CHEMBL1993	Writer	0	0 / 14Â Â Â Â Â
Indolethylamine N-methyltransferase	INMT	O95050	CHEMBL2131	Enzyme	0	0 / 1Â Â Â Â Â
N-lysine methyltransferase SMYD2	SMYD2	Q9NRG4	CHEMBL2169716	Writer	0	0 / 1Â Â Â Â Â
EZH2/SUZ12/EED/RBBP7/RBBP4	EZH2	Q15910	CHEMBL2189110	Writer	0	0 / 2Â Â Â Â Â
Histone-lysine N-methyltransferase EZH1	EZH1	Q92800	CHEMBL2189116	Writer	0	0 / 1Â Â Â Â Â
Histone-lysine N-methyltransferase SETDB1	SETDB1	Q15047	CHEMBL2321646	Writer	0	0 / 1Â Â Â Â Â
Phenylethanolamine N-methyltransferase	PNMT	P11086	CHEMBL4617	Enzyme	0	0 / 1Â Â Â Â Â
DNA (cytosine-5)-methyltransferase 3B	DNMT3B	Q9UBC3	CHEMBL6095	Reader	0	0 / 16Â Â Â Â Â
DNA polymerase gamma subunit 1	POLG	P54098	CHEMBL2732	Enzyme	0	1 / 4Â Â Â Â Â
Receptor protein-tyrosine kinase erbB-2	ERBB2	P04626	CHEMBL1824	Kinase	0	0 / 1Â Â Â Â Â
Adenylosuccinate synthetase 2	ADSS	P30520	CHEMBL4875	Enzyme	0	1 / 0Â Â Â Â Â
Uridine 5'-monophosphate synthase	UMPS	P11172	CHEMBL5216	Enzyme	0	0 / 2Â Â Â Â Â
MAP kinase ERK2	MAPK1	P28482	CHEMBL4040	Kinase	0	0 / 1Â Â Â Â Â
Protein arginine N-methyltransferase 7	PRMT7	Q9NVM4	CHEMBL3562175	Writer	0	0 / 2Â Â Â Â Â
Rhodopsin kinase	GRK1	Q15835	CHEMBL5607	Kinase	0	0 / 1Â Â Â Â Â
Isoleucyl-tRNA synthetase	IARS	P41252	CHEMBL3235	Enzyme	0	0 / 5Â Â Â Â Â
AICAR transformylase	ATIC	P31939	CHEMBL2518	Enzyme	0	0 / 2Â Â Â Â Â

## Sheet: Prediction of COR
Query ID	Target ID	Affinity Threshold (nM)	P-Value	Max Tc	Cut Sum	Z-Score	Name	Description	Query Smiles
compound_1	5NTD_RAT	5	4.002e-10	0.4754	0.9508	16.4218	Nt5e	5'-nucleotidase	C1[C@H](O[C@H]([C@@H]1O)N2C=NC3=C(N=CN=C32)N)CO
compound_1	A0A0E7NXW5_STAAU	5	1.221e-51	0.3659	0.6702	90.9557	birA	Bifunctional ligase/repressor BirA	C1[C@H](O[C@H]([C@@H]1O)N2C=NC3=C(N=CN=C32)N)CO
compound_1	AA1R_BOVIN	5	3.078e-21	0.537	11.2136	36.375	ADORA1	Adenosine receptor A1	C1[C@H](O[C@H]([C@@H]1O)N2C=NC3=C(N=CN=C32)N)CO
compound_1	AA1R_CAVPO	5	2.245e-85	0.6596	21.481	151.522	ADORA1	Adenosine receptor A1	C1[C@H](O[C@H]([C@@H]1O)N2C=NC3=C(N=CN=C32)N)CO
compound_1	AA1R_CHICK	5	3.263e-119	0.5	5.2927	212.271	ADORA1	Adenosine receptor A1	C1[C@H](O[C@H]([C@@H]1O)N2C=NC3=C(N=CN=C32)N)CO
compound_1	AA1R_MOUSE	5	4.239e-10	0.3438	0.6425	16.377	Adora1	Adenosine receptor A1	C1[C@H](O[C@H]([C@@H]1O)N2C=NC3=C(N=CN=C32)N)CO
compound_1	AA1R_RABIT	5	3.833e-42	0.3467	0.3467	73.9056	ADORA1	Adenosine receptor A1	C1[C@H](O[C@H]([C@@H]1O)N2C=NC3=C(N=CN=C32)N)CO
compound_1	AA2AR_CAVPO	5	1.713e-17	0.5088	1.7635	29.6509	ADORA2A	Adenosine receptor A2a	C1[C@H](O[C@H]([C@@H]1O)N2C=NC3=C(N=CN=C32)N)CO
compound_1	AA1R_HUMAN	5	3.85e-71	0.6596	117.305	125.966	ADORA1	Adenosine receptor A1	C1[C@H](O[C@H]([C@@H]1O)N2C=NC3=C(N=CN=C32)N)CO
compound_1	AA1R_RAT	5	7.404e-199	1	256.965	355.257	Adora1	Adenosine receptor A1	C1[C@H](O[C@H]([C@@H]1O)N2C=NC3=C(N=CN=C32)N)CO
compound_1	AA2AR_RAT	5	5.378e-133	0.6596	124.856	237.016	Adora2a	Adenosine receptor A2a	C1[C@H](O[C@H]([C@@H]1O)N2C=NC3=C(N=CN=C32)N)CO
compound_1	AA2AR_HUMAN	5	7.101e-53	0.6596	92.3884	93.1735	ADORA2A	Adenosine receptor A2a	C1[C@H](O[C@H]([C@@H]1O)N2C=NC3=C(N=CN=C32)N)CO
compound_1	AA2AR_MOUSE	5	2.786e-13	0.2987	0.2987	22.0903	Adora2a	Adenosine receptor A2a	C1[C@H](O[C@H]([C@@H]1O)N2C=NC3=C(N=CN=C32)N)CO
compound_1	AA2BR_HUMAN	5	3.516e-26	0.5472	28.3445	45.248	ADORA2B	Adenosine receptor A2b	C1[C@H](O[C@H]([C@@H]1O)N2C=NC3=C(N=CN=C32)N)CO
compound_1	AA3R_RABIT	5	3.833e-42	0.3467	0.3467	73.9056	ADORA3	Adenosine receptor A3	C1[C@H](O[C@H]([C@@H]1O)N2C=NC3=C(N=CN=C32)N)CO
compound_1	AA3R_RAT	5	2.18e-144	0.6596	44.618	257.468	Adora3	Adenosine receptor A3	C1[C@H](O[C@H]([C@@H]1O)N2C=NC3=C(N=CN=C32)N)CO
compound_1	AA3R_HUMAN	5	2.135e-90	0.6596	139.665	160.537	ADORA3	Adenosine receptor A3	C1[C@H](O[C@H]([C@@H]1O)N2C=NC3=C(N=CN=C32)N)CO
compound_1	ADA_BOVIN	5	3.268e-78	0.4808	15.406	138.661	ADA	Adenosine deaminase	C1[C@H](O[C@H]([C@@H]1O)N2C=NC3=C(N=CN=C32)N)CO
compound_1	ADA_HUMAN	5	2.488e-40	0.4364	3.9816	70.652	ADA	Adenosine deaminase	C1[C@H](O[C@H]([C@@H]1O)N2C=NC3=C(N=CN=C32)N)CO
compound_1	ADA_MOUSE	5	8.321e-45	0.58	0.58	78.6872	Ada	Adenosine deaminase	C1[C@H](O[C@H]([C@@H]1O)N2C=NC3=C(N=CN=C32)N)CO
compound_1	ADCY2_RAT	5	2.323e-48	0.4062	1.4197	85.0679	Adcy2	Adenylate cyclase type 2	C1[C@H](O[C@H]([C@@H]1O)N2C=NC3=C(N=CN=C32)N)CO
compound_1	ADCY5_HUMAN	5	5.009e-96	0.4643	4.6731	170.644	ADCY5	Adenylate cyclase type 5	C1[C@H](O[C@H]([C@@H]1O)N2C=NC3=C(N=CN=C32)N)CO
compound_1	ADCY5_RAT	5	2.308e-32	0.5918	1.8097	56.3479	Adcy5	Adenylate cyclase type 5	C1[C@H](O[C@H]([C@@H]1O)N2C=NC3=C(N=CN=C32)N)CO
compound_1	ADCYA_HUMAN	5	2.167e-25	0.4219	0.4219	43.8299	ADCY10	Adenylate cyclase type 10	C1[C@H](O[C@H]([C@@H]1O)N2C=NC3=C(N=CN=C32)N)CO
compound_1	ADH1A_HUMAN	5	4.496e-14	0.3947	0.7895	23.5125	ADH1A	Alcohol dehydrogenase 1A	C1[C@H](O[C@H]([C@@H]1O)N2C=NC3=C(N=CN=C32)N)CO
compound_1	ADK_RAT	5	9.956e-08	0.5918	1.213	12.1206	Adk	Adenosine kinase	C1[C@H](O[C@H]([C@@H]1O)N2C=NC3=C(N=CN=C32)N)CO
compound_1	ADK_HUMAN	5	2.444e-50	0.6596	20.231	88.6191	ADK	Adenosine kinase	C1[C@H](O[C@H]([C@@H]1O)N2C=NC3=C(N=CN=C32)N)CO
compound_1	ADK_TOXGO	5	4.269e-128	0.6596	10.2378	228.219	AK	Adenosine kinase	C1[C@H](O[C@H]([C@@H]1O)N2C=NC3=C(N=CN=C32)N)CO
compound_1	ADRB2_MESAU	5	3.496e-51	0.3418	1.2075	90.1353	ADRB2	Beta-2 adrenergic receptor	C1[C@H](O[C@H]([C@@H]1O)N2C=NC3=C(N=CN=C32)N)CO
compound_1	AMPD1_RABIT	5	3.548e-24	0.3077	0.3077	41.6501	AMPD1	AMP deaminase 1	C1[C@H](O[C@H]([C@@H]1O)N2C=NC3=C(N=CN=C32)N)CO
compound_1	ANM1_HUMAN	5	2.66e-22	0.4833	2.5377	38.2841	PRMT1	Protein arginine N-methyltransferase 1	C1[C@H](O[C@H]([C@@H]1O)N2C=NC3=C(N=CN=C32)N)CO
compound_1	ANM7_HUMAN	5	2.135e-52	0.4328	0.4328	92.315	PRMT7	Protein arginine N-methyltransferase 7	C1[C@H](O[C@H]([C@@H]1O)N2C=NC3=C(N=CN=C32)N)CO
compound_1	BIP_HUMAN	5	3.547e-81	0.4754	3.2221	143.984	HSPA5	Endoplasmic reticulum chaperone BiP	C1[C@H](O[C@H]([C@@H]1O)N2C=NC3=C(N=CN=C32)N)CO
compound_1	BIRA_ECOLI	5	1.997e-44	0.3659	0.3659	78.0048	birA	Bifunctional ligase/repressor BirA	C1[C@H](O[C@H]([C@@H]1O)N2C=NC3=C(N=CN=C32)N)CO
compound_1	BPL1_HUMAN	5	6.495e-36	0.3659	0.7273	62.7226	HLCS	Biotin--protein ligase	C1[C@H](O[C@H]([C@@H]1O)N2C=NC3=C(N=CN=C32)N)CO
compound_1	C3SIU2_ECOLX	5	5.109e-113	0.4531	5.2643	201.149	metJ	Met repressor	C1[C@H](O[C@H]([C@@H]1O)N2C=NC3=C(N=CN=C32)N)CO
compound_1	CDC42_HUMAN	5	1.249e-09	0.2877	0.2877	15.5344	CDC42	Cell division control protein 42 homolog	C1[C@H](O[C@H]([C@@H]1O)N2C=NC3=C(N=CN=C32)N)CO
compound_1	CDD_MOUSE	5	1.521e-17	0.4	0.7115	29.7434	Cda	Cytidine deaminase	C1[C@H](O[C@H]([C@@H]1O)N2C=NC3=C(N=CN=C32)N)CO
compound_1	CLAT_HUMAN	5	1.27e-06	0.337	0.337	10.1353	CHAT	Choline O-acetyltransferase	C1[C@H](O[C@H]([C@@H]1O)N2C=NC3=C(N=CN=C32)N)CO
compound_1	COT2_HUMAN	5	2.094e-06	0.3467	1.3563	9.7458	NR2F2	COUP transcription factor 2	C1[C@H](O[C@H]([C@@H]1O)N2C=NC3=C(N=CN=C32)N)CO
compound_1	CPT1B_RAT	5	4.572e-08	0.3263	0.3263	12.7274	Cpt1b	Carnitine O-palmitoyltransferase 1, muscle isoform	C1[C@H](O[C@H]([C@@H]1O)N2C=NC3=C(N=CN=C32)N)CO
compound_1	CYAA_BACAN	5	1.11e-16	0.375	0.7122	28.2321	cya	Calmodulin-sensitive adenylate cyclase	C1[C@H](O[C@H]([C@@H]1O)N2C=NC3=C(N=CN=C32)N)CO
compound_1	DCAM_HUMAN	5	7.617e-125	0.5472	7.1011	222.382	AMD1	S-adenosylmethionine decarboxylase proenzyme	C1[C@H](O[C@H]([C@@H]1O)N2C=NC3=C(N=CN=C32)N)CO
compound_1	DCAM_RAT	5	7.347e-22	0.5472	1.522	37.492	Amd1	S-adenosylmethionine decarboxylase proenzyme	C1[C@H](O[C@H]([C@@H]1O)N2C=NC3=C(N=CN=C32)N)CO
compound_1	DHB1_HUMAN	5	3.191e-07	0.3333	2.3333	11.2124	HSD17B1	Estradiol 17-beta-dehydrogenase 1	C1[C@H](O[C@H]([C@@H]1O)N2C=NC3=C(N=CN=C32)N)CO
compound_1	DHE3_BOVIN	5	1.747e-61	0.4054	0.8001	108.629	GLUD1	Glutamate dehydrogenase 1, mitochondrial	C1[C@H](O[C@H]([C@@H]1O)N2C=NC3=C(N=CN=C32)N)CO
compound_1	DNM3B_HUMAN	5	3.102e-101	0.4769	5.7502	179.994	DNMT3B	DNA (cytosine-5)-methyltransferase 3B	C1[C@H](O[C@H]([C@@H]1O)N2C=NC3=C(N=CN=C32)N)CO
compound_1	DNMT1_HUMAN	5	1.121e-23	0.4839	5.6245	40.7534	DNMT1	DNA (cytosine-5)-methyltransferase 1	C1[C@H](O[C@H]([C@@H]1O)N2C=NC3=C(N=CN=C32)N)CO
compound_1	DNPH1_HUMAN	5	1.34e-100	0.3382	5.9083	178.853	DNPH1	2'-deoxynucleoside 5'-phosphate N-hydrolase 1	C1[C@H](O[C@H]([C@@H]1O)N2C=NC3=C(N=CN=C32)N)CO
compound_1	DNPH1_RAT	5	1.043e-98	0.3382	5.6057	175.458	Dnph1	2'-deoxynucleoside 5'-phosphate N-hydrolase 1	C1[C@H](O[C@H]([C@@H]1O)N2C=NC3=C(N=CN=C32)N)CO
compound_1	DOT1L_HUMAN	5	3.426e-71	0.4677	5.4317	126.058	DOT1L	Histone-lysine N-methyltransferase, H3 lysine-79 specific	C1[C@H](O[C@H]([C@@H]1O)N2C=NC3=C(N=CN=C32)N)CO
compound_1	E1BN64_BOVIN	5	5.214e-09	0.3099	0.3099	14.4203	PDE3B	Phosphodiesterase	C1[C@H](O[C@H]([C@@H]1O)N2C=NC3=C(N=CN=C32)N)CO
compound_1	EHMT1_HUMAN	5	4.619e-20	0.5085	1.4595	34.2632	EHMT1	Histone-lysine N-methyltransferase EHMT1	C1[C@H](O[C@H]([C@@H]1O)N2C=NC3=C(N=CN=C32)N)CO
compound_1	EHMT2_HUMAN	5	4.966e-10	0.5085	1.4595	16.2535	EHMT2	Histone-lysine N-methyltransferase EHMT2	C1[C@H](O[C@H]([C@@H]1O)N2C=NC3=C(N=CN=C32)N)CO
compound_1	ENPL_CANLF	5	1.233e-08	0.4677	0.4677	13.7489	HSP90B1	Endoplasmin	C1[C@H](O[C@H]([C@@H]1O)N2C=NC3=C(N=CN=C32)N)CO
compound_1	ENPL_PIG	5	2.173e-60	0.5	0.5	106.664	HSP90B1	Endoplasmin	C1[C@H](O[C@H]([C@@H]1O)N2C=NC3=C(N=CN=C32)N)CO
compound_1	EZH1_HUMAN	5	3.105e-31	0.4677	0.8214	54.3214	EZH1	Histone-lysine N-methyltransferase EZH1	C1[C@H](O[C@H]([C@@H]1O)N2C=NC3=C(N=CN=C32)N)CO
compound_1	EZH2_HUMAN	5	4.508e-08	0.4677	2.6034	12.7384	EZH2	Histone-lysine N-methyltransferase EZH2	C1[C@H](O[C@H]([C@@H]1O)N2C=NC3=C(N=CN=C32)N)CO
compound_1	F16P1_PIG	5	1.802e-13	0.5088	0.5088	22.4302	FBP1	Fructose-1,6-bisphosphatase 1	C1[C@H](O[C@H]([C@@H]1O)N2C=NC3=C(N=CN=C32)N)CO
compound_1	G3PC_LEIME	5	5.811e-40	0.3012	2.006	69.9906	GAPC	Glyceraldehyde-3-phosphate dehydrogenase, cytosolic	C1[C@H](O[C@H]([C@@H]1O)N2C=NC3=C(N=CN=C32)N)CO
compound_1	G3P_HUMAN	5	2.38e-56	0.4921	4.003	99.4118	GAPDH	Glyceraldehyde-3-phosphate dehydrogenase	C1[C@H](O[C@H]([C@@H]1O)N2C=NC3=C(N=CN=C32)N)CO
compound_1	GPR17_HUMAN	5	6.232e-25	0.3333	1.5691	43.0063	GPR17	Uracil nucleotide/cysteinyl leukotriene receptor	C1[C@H](O[C@H]([C@@H]1O)N2C=NC3=C(N=CN=C32)N)CO
compound_1	HPRT_HUMAN	5	3.897e-06	0.3182	0.6225	9.2614	HPRT1	Hypoxanthine-guanine phosphoribosyltransferase	C1[C@H](O[C@H]([C@@H]1O)N2C=NC3=C(N=CN=C32)N)CO
compound_1	HS71A_HUMAN	5	6.577e-09	0.4677	0.4677	14.2391	HSPA1A	Heat shock 70 kDa protein 1A	C1[C@H](O[C@H]([C@@H]1O)N2C=NC3=C(N=CN=C32)N)CO
compound_1	HSP7C_BOVIN	5	1.833e-57	0.4754	0.4754	101.411	HSPA8	Heat shock cognate 71 kDa protein	C1[C@H](O[C@H]([C@@H]1O)N2C=NC3=C(N=CN=C32)N)CO
compound_1	HSP7C_HUMAN	5	1.066e-56	0.4754	4.0281	100.038	HSPA8	Heat shock cognate 71 kDa protein	C1[C@H](O[C@H]([C@@H]1O)N2C=NC3=C(N=CN=C32)N)CO
compound_1	IMDH2_MOUSE	5	3.016e-69	0.4054	1.1758	122.566	Impdh2	Inosine-5'-monophosphate dehydrogenase 2	C1[C@H](O[C@H]([C@@H]1O)N2C=NC3=C(N=CN=C32)N)CO
compound_1	IMDH1_HUMAN	5	3.463e-65	0.4054	11.5447	115.277	IMPDH1	Inosine-5'-monophosphate dehydrogenase 1	C1[C@H](O[C@H]([C@@H]1O)N2C=NC3=C(N=CN=C32)N)CO
compound_1	IMDH2_HUMAN	5	1.426e-28	0.4054	14.0526	49.5424	IMPDH2	Inosine-5'-monophosphate dehydrogenase 2	C1[C@H](O[C@H]([C@@H]1O)N2C=NC3=C(N=CN=C32)N)CO
compound_1	INMT_HUMAN	5	2.74e-10	0.4677	0.4677	16.7173	INMT	Indolethylamine N-methyltransferase	C1[C@H](O[C@H]([C@@H]1O)N2C=NC3=C(N=CN=C32)N)CO
compound_1	ITPR1_RAT	5	7.988e-26	0.5	1.4846	44.6081	Itpr1	Inositol 1,4,5-trisphosphate receptor type 1	C1[C@H](O[C@H]([C@@H]1O)N2C=NC3=C(N=CN=C32)N)CO
compound_1	IUNH_CRIFA	5	2.374e-36	0.4364	0.7364	63.5075	IUNH	Inosine-uridine preferring nucleoside hydrolase	C1[C@H](O[C@H]([C@@H]1O)N2C=NC3=C(N=CN=C32)N)CO
compound_1	KAD2_RAT	5	5.245e-56	0.3867	0.7278	98.7957	Ak2	Adenylate kinase 2, mitochondrial	C1[C@H](O[C@H]([C@@H]1O)N2C=NC3=C(N=CN=C32)N)CO
compound_1	KAD3_RAT	5	6.662e-47	0.3867	0.3867	82.4513	Ak3	GTP:AMP phosphotransferase AK3, mitochondrial	C1[C@H](O[C@H]([C@@H]1O)N2C=NC3=C(N=CN=C32)N)CO
compound_1	KAPCA_HUMAN	5	9.951e-13	0.4531	5.6819	21.0976	PRKACA	cAMP-dependent protein kinase catalytic subunit alpha	C1[C@H](O[C@H]([C@@H]1O)N2C=NC3=C(N=CN=C32)N)CO
compound_1	KMT2A_HUMAN	5	2.483e-20	0.4677	0.4677	34.7471	KMT2A	Histone-lysine N-methyltransferase 2A	C1[C@H](O[C@H]([C@@H]1O)N2C=NC3=C(N=CN=C32)N)CO
compound_1	KMT5C_HUMAN	5	1.499e-56	0.4677	0.4677	99.7724	KMT5C	Histone-lysine N-methyltransferase KMT5C	C1[C@H](O[C@H]([C@@H]1O)N2C=NC3=C(N=CN=C32)N)CO
compound_1	KTHY_HUMAN	5	3.709e-77	0.4103	1.5824	136.767	DTYMK	Thymidylate kinase	C1[C@H](O[C@H]([C@@H]1O)N2C=NC3=C(N=CN=C32)N)CO
compound_1	LUCI_AQULA	5	5.827e-07	0.3563	0.3563	10.743		Luciferin 4-monooxygenase	C1[C@H](O[C@H]([C@@H]1O)N2C=NC3=C(N=CN=C32)N)CO
compound_1	M3K7_HUMAN	5	7.49e-09	0.6596	1.6027	14.1379	MAP3K7	Mitogen-activated protein kinase kinase kinase 7	C1[C@H](O[C@H]([C@@H]1O)N2C=NC3=C(N=CN=C32)N)CO
compound_1	MBTA_MYCTU	5	6.872e-115	0.5625	16.1364	204.509	mbtA	Salicyl-AMP ligase / salicyl-S-ArCP synthetase	C1[C@H](O[C@H]([C@@H]1O)N2C=NC3=C(N=CN=C32)N)CO
compound_1	MENB_MYCTU	5	2.45e-43	0.2897	1.1482	76.0499	menB	1,4-dihydroxy-2-naphthoyl-CoA synthase	C1[C@H](O[C@H]([C@@H]1O)N2C=NC3=C(N=CN=C32)N)CO
compound_1	METK1_RAT	5	8.231e-47	0.4242	0.7901	82.2864	Mat1a	S-adenosylmethionine synthase isoform type-1	C1[C@H](O[C@H]([C@@H]1O)N2C=NC3=C(N=CN=C32)N)CO
compound_1	METK2_RAT	5	8.201e-56	0.4615	0.4615	98.4471	Mat2a	S-adenosylmethionine synthase isoform type-2	C1[C@H](O[C@H]([C@@H]1O)N2C=NC3=C(N=CN=C32)N)CO
compound_1	MSHC_MYCTU	5	5.572e-55	0.4545	0.4545	96.9531	mshC	L-cysteine:1D-myo-inositol 2-amino-2-deoxy-alpha-D-glucopyranoside ligase	C1[C@H](O[C@H]([C@@H]1O)N2C=NC3=C(N=CN=C32)N)CO
compound_1	MTAP_MOUSE	5	1.34e-114	0.5273	3.0724	203.988	Mtap	S-methyl-5'-thioadenosine phosphorylase	C1[C@H](O[C@H]([C@@H]1O)N2C=NC3=C(N=CN=C32)N)CO
compound_1	NADK1_LISMF	5	2.361e-54	0.4493	0.4493	95.8271	nadK1	NAD kinase 1	C1[C@H](O[C@H]([C@@H]1O)N2C=NC3=C(N=CN=C32)N)CO
compound_1	NADK_STAAC	5	2.361e-54	0.4493	0.4493	95.8271	nadK	NAD kinase	C1[C@H](O[C@H]([C@@H]1O)N2C=NC3=C(N=CN=C32)N)CO
compound_1	NMT_YEAST	5	7.869e-25	0.3163	0.3163	42.8245	NMT1	Glycylpeptide N-tetradecanoyltransferase	C1[C@H](O[C@H]([C@@H]1O)N2C=NC3=C(N=CN=C32)N)CO
compound_1	O15727_TRYBB	5	2.374e-36	0.4364	0.7364	63.5075		Inosine-adenosine-guanosine-nucleoside hydrolase	C1[C@H](O[C@H]([C@@H]1O)N2C=NC3=C(N=CN=C32)N)CO
compound_1	OXGR1_RAT	5	2.742e-203	0.5385	18.5209	363.213	Oxgr1	2-oxoglutarate receptor 1	C1[C@H](O[C@H]([C@@H]1O)N2C=NC3=C(N=CN=C32)N)CO
compound_1	P2RX1_HUMAN	5	7.964e-61	0.4754	2.5472	107.447	P2RX1	P2X purinoceptor 1	C1[C@H](O[C@H]([C@@H]1O)N2C=NC3=C(N=CN=C32)N)CO
compound_1	P2RX1_RAT	5	2.371e-11	0.3088	0.6075	18.6253	P2rx1	P2X purinoceptor 1	C1[C@H](O[C@H]([C@@H]1O)N2C=NC3=C(N=CN=C32)N)CO
compound_1	P2RX2_RAT	5	2.851e-07	0.4677	0.7786	11.3004	P2rx2	P2X purinoceptor 2	C1[C@H](O[C@H]([C@@H]1O)N2C=NC3=C(N=CN=C32)N)CO
compound_1	P2RX4_MOUSE	5	3.863e-46	0.4677	0.7786	81.0808	P2rx4	P2X purinoceptor 4	C1[C@H](O[C@H]([C@@H]1O)N2C=NC3=C(N=CN=C32)N)CO
compound_1	P2RX4_HUMAN	5	1.117e-29	0.4677	1.1583	51.5279	P2RX4	P2X purinoceptor 4	C1[C@H](O[C@H]([C@@H]1O)N2C=NC3=C(N=CN=C32)N)CO
compound_1	P2RX4_RAT	5	1.199e-29	0.4677	0.7786	51.4725	P2rx4	P2X purinoceptor 4	C1[C@H](O[C@H]([C@@H]1O)N2C=NC3=C(N=CN=C32)N)CO
compound_1	P2RX5_RAT	5	3.863e-46	0.4677	0.7786	81.0808	P2rx5	P2X purinoceptor 5	C1[C@H](O[C@H]([C@@H]1O)N2C=NC3=C(N=CN=C32)N)CO
compound_1	P2RX6_RAT	5	3.863e-46	0.4677	0.7786	81.0808	P2rx6	P2X purinoceptor 6	C1[C@H](O[C@H]([C@@H]1O)N2C=NC3=C(N=CN=C32)N)CO
compound_1	P2RY1_HUMAN	5	1.484e-18	0.5088	6.6738	31.5578	P2RY1	P2Y purinoceptor 1	C1[C@H](O[C@H]([C@@H]1O)N2C=NC3=C(N=CN=C32)N)CO
compound_1	P2RY1_MELGA	5	6.185e-89	0.5517	12.5794	157.913	P2RY1	P2Y purinoceptor 1	C1[C@H](O[C@H]([C@@H]1O)N2C=NC3=C(N=CN=C32)N)CO
compound_1	P2RY1_RAT	5	1.918e-80	0.4915	1.9091	142.668	P2ry1	P2Y purinoceptor 1	C1[C@H](O[C@H]([C@@H]1O)N2C=NC3=C(N=CN=C32)N)CO
compound_1	P2RY2_HUMAN	5	1.767e-12	0.5088	3.3548	20.65	P2RY2	P2Y purinoceptor 2	C1[C@H](O[C@H]([C@@H]1O)N2C=NC3=C(N=CN=C32)N)CO
compound_1	P2RY4_RAT	5	2.659e-36	0.4677	0.4677	63.4188	P2ry4	P2Y purinoceptor 4	C1[C@H](O[C@H]([C@@H]1O)N2C=NC3=C(N=CN=C32)N)CO
compound_1	P2Y11_HUMAN	5	1.096e-55	0.4754	1.3155	98.2208	P2RY11	P2Y purinoceptor 11	C1[C@H](O[C@H]([C@@H]1O)N2C=NC3=C(N=CN=C32)N)CO
compound_1	P2Y12_RAT	5	4.511e-08	0.4754	1.254	12.7379	P2ry12	P2Y purinoceptor 12	C1[C@H](O[C@H]([C@@H]1O)N2C=NC3=C(N=CN=C32)N)CO
compound_1	PANC_MYCTU	5	7.511e-28	0.4559	4.27	48.2467	panC	Pantothenate synthetase	C1[C@H](O[C@H]([C@@H]1O)N2C=NC3=C(N=CN=C32)N)CO
compound_1	PANE_ECOLI	5	2.172e-43	0.3571	0.3571	76.1438	panE	2-dehydropantoate 2-reductase	C1[C@H](O[C@H]([C@@H]1O)N2C=NC3=C(N=CN=C32)N)CO
compound_1	PARG_BOVIN	5	3.643e-43	0.4429	0.8776	75.7406	PARG	Poly(ADP-ribose) glycohydrolase	C1[C@H](O[C@H]([C@@H]1O)N2C=NC3=C(N=CN=C32)N)CO
compound_1	PARG_HUMAN	5	8.351e-34	0.4348	0.4348	58.9359	PARG	Poly(ADP-ribose) glycohydrolase	C1[C@H](O[C@H]([C@@H]1O)N2C=NC3=C(N=CN=C32)N)CO
compound_1	PARG_RAT	5	1.709e-10	0.4348	0.4348	17.0855	Parg	Poly(ADP-ribose) glycohydrolase	C1[C@H](O[C@H]([C@@H]1O)N2C=NC3=C(N=CN=C32)N)CO
compound_1	PARP1_MOUSE	5	1.449e-32	0.4	4.8963	56.7108	Parp1	Poly [ADP-ribose] polymerase 1	C1[C@H](O[C@H]([C@@H]1O)N2C=NC3=C(N=CN=C32)N)CO
compound_1	PAX8_HUMAN	5	6.034e-08	0.3906	4.6002	12.5111	PAX8	Paired box protein Pax-8	C1[C@H](O[C@H]([C@@H]1O)N2C=NC3=C(N=CN=C32)N)CO
compound_1	PDCD4_HUMAN	5	1.095e-11	0.4107	0.4107	19.2279	PDCD4	Programmed cell death protein 4	C1[C@H](O[C@H]([C@@H]1O)N2C=NC3=C(N=CN=C32)N)CO
compound_1	PLCG1_HUMAN	5	8.654e-23	0.5088	0.9842	39.1597	PLCG1	1-phosphatidylinositol 4,5-bisphosphate phosphodiesterase gamma-1	C1[C@H](O[C@H]([C@@H]1O)N2C=NC3=C(N=CN=C32)N)CO
compound_1	PSA_HUMAN	5	3.785e-10	0.3291	0.3291	16.4654	NPEPPS	Puromycin-sensitive aminopeptidase	C1[C@H](O[C@H]([C@@H]1O)N2C=NC3=C(N=CN=C32)N)CO
compound_1	Q4VQ11_PIG	5	1.413e-47	0.4483	3.6905	83.6603		Adenosine receptor A1	C1[C@H](O[C@H]([C@@H]1O)N2C=NC3=C(N=CN=C32)N)CO
compound_1	Q56950_YERPE	5	2.213e-06	0.4286	0.4286	9.7024	ybtE	Salicyl-AMP ligase YbtE	C1[C@H](O[C@H]([C@@H]1O)N2C=NC3=C(N=CN=C32)N)CO
compound_1	Q70E71_9ENTE	5	2.571e-41	0.3137	1.2094	72.4216	aac(6')-Ii	Aminoglycoside N(6')-acetyltransferase	C1[C@H](O[C@H]([C@@H]1O)N2C=NC3=C(N=CN=C32)N)CO
compound_1	Q72547_9HIV1	5	3.901e-06	0.5263	6.969	9.2605	pol	Reverse transcriptase/RNaseH	C1[C@H](O[C@H]([C@@H]1O)N2C=NC3=C(N=CN=C32)N)CO
compound_1	Q99MI5_RAT	5	4e-76	0.4462	1.294	134.913	LOC100912604	Spermidine synthase	C1[C@H](O[C@H]([C@@H]1O)N2C=NC3=C(N=CN=C32)N)CO
compound_1	Q9HX69_PSEAE	5	9.197e-38	0.3099	0.3099	66.042	rocR	RocR	C1[C@H](O[C@H]([C@@H]1O)N2C=NC3=C(N=CN=C32)N)CO
compound_1	Q9WKE8_9HIV1	5	3.536e-07	0.4746	5.8363	11.1323	reverse transcriptase	Reverse transcriptase	C1[C@H](O[C@H]([C@@H]1O)N2C=NC3=C(N=CN=C32)N)CO
compound_1	Q9Y0I0_9TRYP	5	1.066e-14	0.3919	0.7428	24.6372	AT1	Adenosine transporter 1	C1[C@H](O[C@H]([C@@H]1O)N2C=NC3=C(N=CN=C32)N)CO
compound_1	RAC1_HUMAN	5	8.035e-13	0.2877	0.2877	21.2644	RAC1	Ras-related C3 botulinum toxin substrate 1	C1[C@H](O[C@H]([C@@H]1O)N2C=NC3=C(N=CN=C32)N)CO
compound_1	RK_HUMAN	5	2.598e-06	0.3833	0.3833	9.5774	GRK1	Rhodopsin kinase	C1[C@H](O[C@H]([C@@H]1O)N2C=NC3=C(N=CN=C32)N)CO
compound_1	RN5A_HUMAN	5	1.253e-52	0.4348	0.4348	92.7309	RNASEL	2-5A-dependent ribonuclease	C1[C@H](O[C@H]([C@@H]1O)N2C=NC3=C(N=CN=C32)N)CO
compound_1	RN5A_MOUSE	5	2.57e-55	0.4348	0.7187	97.5566	Rnasel	2-5A-dependent ribonuclease	C1[C@H](O[C@H]([C@@H]1O)N2C=NC3=C(N=CN=C32)N)CO
compound_1	RNAS1_BOVIN	5	8.771e-20	0.3929	0.3929	33.7632	RNASE1	Ribonuclease pancreatic	C1[C@H](O[C@H]([C@@H]1O)N2C=NC3=C(N=CN=C32)N)CO
compound_1	RNAS1_HUMAN	5	2.267e-49	0.4074	0.4074	86.8824	RNASE1	Ribonuclease pancreatic	C1[C@H](O[C@H]([C@@H]1O)N2C=NC3=C(N=CN=C32)N)CO
compound_1	RNAS2_HUMAN	5	2.267e-49	0.4074	0.4074	86.8824	RNASE2	Non-secretory ribonuclease	C1[C@H](O[C@H]([C@@H]1O)N2C=NC3=C(N=CN=C32)N)CO
compound_1	S28A2_HUMAN	5	2.964e-103	0.3472	6.4544	183.62	SLC28A2	Sodium/nucleoside cotransporter 2	C1[C@H](O[C@H]([C@@H]1O)N2C=NC3=C(N=CN=C32)N)CO
compound_1	S29A1_RAT	5	6.272e-31	0.3968	0.3968	53.7733	Slc29a1	Equilibrative nucleoside transporter 1	C1[C@H](O[C@H]([C@@H]1O)N2C=NC3=C(N=CN=C32)N)CO
compound_1	S29A1_HUMAN	5	1.414e-120	0.5397	31.4404	214.718	SLC29A1	Equilibrative nucleoside transporter 1	C1[C@H](O[C@H]([C@@H]1O)N2C=NC3=C(N=CN=C32)N)CO
compound_1	SAHH2_HUMAN	5	1.517e-55	0.3226	0.9402	97.9676	AHCYL1	S-adenosylhomocysteine hydrolase-like protein 1	C1[C@H](O[C@H]([C@@H]1O)N2C=NC3=C(N=CN=C32)N)CO
compound_1	SAHH_HUMAN	5	1.97e-204	0.6042	43.2615	365.266	AHCY	Adenosylhomocysteinase	C1[C@H](O[C@H]([C@@H]1O)N2C=NC3=C(N=CN=C32)N)CO
compound_1	SAHH_MOUSE	5	3.808e-117	0.5417	3.4732	208.56	Ahcy	Adenosylhomocysteinase	C1[C@H](O[C@H]([C@@H]1O)N2C=NC3=C(N=CN=C32)N)CO
compound_1	SAHH_RAT	5	1.04e-152	0.58	7.4534	272.408	Ahcy	Adenosylhomocysteinase	C1[C@H](O[C@H]([C@@H]1O)N2C=NC3=C(N=CN=C32)N)CO
compound_1	SAHH_PLAF7	5	2.879e-90	0.5417	1.8542	160.304		Adenosylhomocysteinase	C1[C@H](O[C@H]([C@@H]1O)N2C=NC3=C(N=CN=C32)N)CO
compound_1	SETB1_HUMAN	5	1.499e-56	0.4677	0.4677	99.7724	SETDB1	Histone-lysine N-methyltransferase SETDB1	C1[C@H](O[C@H]([C@@H]1O)N2C=NC3=C(N=CN=C32)N)CO
compound_1	SETD7_HUMAN	5	5.39e-17	0.4833	0.4833	28.7569	SETD7	Histone-lysine N-methyltransferase SETD7	C1[C@H](O[C@H]([C@@H]1O)N2C=NC3=C(N=CN=C32)N)CO
compound_1	SMYD2_HUMAN	5	1.247e-06	0.4677	0.4677	10.1499	SMYD2	N-lysine methyltransferase SMYD2	C1[C@H](O[C@H]([C@@H]1O)N2C=NC3=C(N=CN=C32)N)CO
compound_1	SNAT_SHEEP	5	3.496e-18	0.2844	0.5662	30.8899	AANAT	Serotonin N-acetyltransferase	C1[C@H](O[C@H]([C@@H]1O)N2C=NC3=C(N=CN=C32)N)CO
compound_1	SPEE_HUMAN	5	9.154e-85	0.4462	1.7402	150.426	SRM	Spermidine synthase	C1[C@H](O[C@H]([C@@H]1O)N2C=NC3=C(N=CN=C32)N)CO
compound_1	SPSY_HUMAN	5	1.307e-65	0.4462	0.8546	116.037	SMS	Spermine synthase	C1[C@H](O[C@H]([C@@H]1O)N2C=NC3=C(N=CN=C32)N)CO
compound_1	SRC_CHICK	5	2.792e-08	0.339	2.1184	13.1119	SRC	Proto-oncogene tyrosine-protein kinase Src	C1[C@H](O[C@H]([C@@H]1O)N2C=NC3=C(N=CN=C32)N)CO
compound_1	SUV91_HUMAN	5	3.105e-31	0.4677	0.8214	54.3214	SUV39H1	Histone-lysine N-methyltransferase SUV39H1	C1[C@H](O[C@H]([C@@H]1O)N2C=NC3=C(N=CN=C32)N)CO
compound_1	SYHC_HUMAN	5	4.47e-50	0.4133	0.4133	88.1484	HARS	Histidine--tRNA ligase, cytoplasmic	C1[C@H](O[C@H]([C@@H]1O)N2C=NC3=C(N=CN=C32)N)CO
compound_1	SYI_ECOLI	5	1.226e-63	0.4286	0.8286	112.496	ileS	Isoleucine--tRNA ligase	C1[C@H](O[C@H]([C@@H]1O)N2C=NC3=C(N=CN=C32)N)CO
compound_1	SYIC_HUMAN	5	5.998e-29	0.4286	1.6695	50.2174	IARS	Isoleucine--tRNA ligase, cytoplasmic	C1[C@H](O[C@H]([C@@H]1O)N2C=NC3=C(N=CN=C32)N)CO
compound_1	SYMC_HUMAN	5	1.216e-24	0.4462	2.4424	42.4848	MARS	Methionine--tRNA ligase, cytoplasmic	C1[C@H](O[C@H]([C@@H]1O)N2C=NC3=C(N=CN=C32)N)CO
compound_1	SYM_ECOLI	5	8.192e-06	0.411	0.6985	8.682	metG	Methionine--tRNA ligase	C1[C@H](O[C@H]([C@@H]1O)N2C=NC3=C(N=CN=C32)N)CO
compound_1	SYQ_HUMAN	5	2.021e-75	0.4348	1.2819	133.65	QARS	Glutamine--tRNA ligase	C1[C@H](O[C@H]([C@@H]1O)N2C=NC3=C(N=CN=C32)N)CO
compound_1	SYRC_HUMAN	5	4.454e-60	0.4	0.7816	106.104	RARS	Arginine--tRNA ligase, cytoplasmic	C1[C@H](O[C@H]([C@@H]1O)N2C=NC3=C(N=CN=C32)N)CO
compound_1	SYTC_HUMAN	5	2.172e-53	0.4412	0.4412	94.0969	TARS	Threonine--tRNA ligase, cytoplasmic	C1[C@H](O[C@H]([C@@H]1O)N2C=NC3=C(N=CN=C32)N)CO
compound_1	TMIG3_HUMAN	5	5.604e-07	0.5	1.079	10.7734	TMIGD3	Transmembrane domain-containing protein TMIGD3	C1[C@H](O[C@H]([C@@H]1O)N2C=NC3=C(N=CN=C32)N)CO
compound_1	TPMT_HUMAN	5	1.029e-18	0.4833	0.4833	31.8435	TPMT	Thiopurine S-methyltransferase	C1[C@H](O[C@H]([C@@H]1O)N2C=NC3=C(N=CN=C32)N)CO
compound_1	TRPM2_HUMAN	5	2.309e-14	0.2805	0.2805	24.0331	TRPM2	Transient receptor potential cation channel subfamily M member 2	C1[C@H](O[C@H]([C@@H]1O)N2C=NC3=C(N=CN=C32)N)CO

[truncated: 11 more sheets: Prediction of COR-MP, Prediction of COR-DP, Prediction of COR-TP, Prediction of 3'dINO, Prediction of 3'dIMP, Prediction of Ino, Prediction of IMP, Prediction of Gua, Prediction of GMP, Prediction of SAM, Prediction of 3'dSAM]
